# Supplementary material for: ﻿A new species of Astronotus (Teleostei, Cichlidae) from the Orinoco River and Gulf of Paria basins, northern South America
Source: Zookeys. 2022 Jul 18;1113:111–52. doi: 10.3897/zookeys.1113.81240 (PMC9848875; doi:10.3897/zookeys.1113.81240)
Supplement: XML Treatment for Astronotus mikoljii [file zookeys.1113.81240-treatment1.xml]

<!DOCTYPE tp:taxon-treatment
  PUBLIC "-//TaxonX//DTD Taxonomic Treatment Publishing DTD v0 20100105//EN" "tax-treatment-NSO.dtd">
<tp:taxon-treatment xmlns:tp="http://www.plazi.org/taxpub"><tp:treatment-meta><kwd-group><label>Taxon classification</label><kwd>
              <named-content content-type="kingdom">Animalia</named-content>
            </kwd><kwd>
              <named-content content-type="order">Cichliformes</named-content>
            </kwd><kwd>
              <named-content content-type="family">Cichlidae</named-content>
            </kwd></kwd-group><mixed-citation publication-type="journal"><person-group><name><surname>Lozano</surname><given-names>Alfredo Perez</given-names></name><name><surname>Lasso-Alcalá</surname><given-names>Oscar M.</given-names></name><name><surname>Bittencourt</surname><given-names>Pedro S.</given-names></name><name><surname>Taphorn</surname><given-names>Donald C.</given-names></name><name><surname>Perez</surname><given-names>Nayibe</given-names></name><name><surname>Farias</surname><given-names>Izeni Pires</given-names></name></person-group><article-title>﻿A new species of <italic><tp:taxon-name><tp:taxon-name-part taxon-name-part-type="genus" reg="Astronotus">Astronotus</tp:taxon-name-part></tp:taxon-name></italic> (<tp:taxon-name><tp:taxon-name-part taxon-name-part-type="subclass">Teleostei</tp:taxon-name-part></tp:taxon-name>, <tp:taxon-name><tp:taxon-name-part taxon-name-part-type="family">Cichlidae</tp:taxon-name-part></tp:taxon-name>) from the Orinoco River and Gulf of Paria basins, northern South America</article-title><source>Zookeys</source><day>18</day><month>07</month><year>2022</year><volume>1113</volume><fpage>111</fpage><lpage>152</lpage><pub-id pub-id-type="doi">10.3897/zookeys.1113.81240</pub-id></mixed-citation></tp:treatment-meta><tp:nomenclature><label>﻿</label><tp:taxon-name>
            <object-id xmlns:xlink="http://www.w3.org/1999/xlink" content-type="arpha" xlink:type="simple">DD831925-2677-5C70-BD45-C7882393CCCE</object-id>
            <tp:taxon-name-part taxon-name-part-type="genus" reg="Astronotus">Astronotus</tp:taxon-name-part>
            <tp:taxon-name-part taxon-name-part-type="species" reg="mikoljii">mikoljii</tp:taxon-name-part>
            <object-id xmlns:xlink="http://www.w3.org/1999/xlink" content-type="zoobank" xlink:type="simple">https://zoobank.org/ECF46E72-25E7-4F1A-A0FC-53581D75241E</object-id>
          </tp:taxon-name><tp:taxon-status xmlns:xlink="http://www.w3.org/1999/xlink" xlink:type="simple">sp. nov.</tp:taxon-status><xref ref-type="table" rid="T2">Tables 2</xref><xref ref-type="table" rid="T3">, 3</xref><xref ref-type="fig" rid="F3">; Figs 3</xref><xref ref-type="fig" rid="F4">, 4</xref><xref ref-type="fig" rid="F5">, 5</xref><xref ref-type="fig" rid="F6">, 6</xref><xref ref-type="fig" rid="F8">, 8a–8</xref><xref ref-type="fig" rid="F9">, 9</xref><xref ref-type="fig" rid="F10">, 10</xref><xref ref-type="supplementary-material" rid="S1">, Suppl. materials 1</xref><xref ref-type="supplementary-material" rid="S2">, 2: Tables S2-S5, Fig. S1</xref></tp:nomenclature><tp:treatment-sec sec-type="Synonymy" id="SECID0ESYAE"><title>Synonymy.</title><p><italic><tp:taxon-name><tp:taxon-name-part taxon-name-part-type="genus" reg="Astronotus">Astronotus</tp:taxon-name-part><tp:taxon-name-part taxon-name-part-type="species" reg="ocellatus">ocellatus</tp:taxon-name-part></tp:taxon-name></italic>. <xref ref-type="bibr" rid="B34">Fowler 1911</xref>: 437 (first description with specimens from Venezuela); <xref ref-type="bibr" rid="B82">Luengo 1963</xref>: 337 (listed); <xref ref-type="bibr" rid="B74">León 1966</xref>: 1127–1134 (brief note); Fernández-Yépez and Antón 1966: 83 (listed); <xref ref-type="bibr" rid="B92">Mago 1967</xref>: 259 (listed); <xref ref-type="bibr" rid="B93">Mago 1970a</xref>: 76, 78, 80, 87, 88, 92, 96 (biological data), 1970b: 20 (picture, notes), 1978: 14, 15, 17, 22 (picture, brief description); <xref ref-type="bibr" rid="B114">Novoa and Ramos 1978</xref>: 134–138 (note, picture); <xref ref-type="bibr" rid="B51">Kullander 1981</xref>: 682, 683 (morphological description of Orinoco specimens, distribution); <xref ref-type="bibr" rid="B139">Román 1981</xref>: 62, 136 (identification key, picture, note); <xref ref-type="bibr" rid="B19">Cervigón 1982</xref>: 354 (picture); <xref ref-type="bibr" rid="B115">Novoa et al. 1982</xref>: 312–313, fig. 62 (biological and ecological data, picture); <xref ref-type="bibr" rid="B20">Cervigón 1983</xref>: 118–119 (experimental aquaculture); <xref ref-type="bibr" rid="B40">Ginéz and Olivo 1984</xref>: 159 (note); <xref ref-type="bibr" rid="B41">Ginéz et al. 1984</xref>: 184 (notes); <xref ref-type="bibr" rid="B159">Taphorn and Lilyestrom 1984</xref>: 70, 71, 74, 75, 75, 83, 84 (ecological data); <xref ref-type="bibr" rid="B140">Román 1985</xref>: 33 (brief morphological description, note, picture); <xref ref-type="bibr" rid="B53">Kullander 1986</xref>: 68 (taxonomic status); <xref ref-type="bibr" rid="B112">Novoa 1986</xref>: 245 (note); Machado-Allison 1987: 30, 31, 32, 39, 42,43, 47, 48, 60, 61, 62, 94, 114 (biological and ecological data, juvenile picture); <xref ref-type="bibr" rid="B88">Machado-Allison et al. 1987</xref>: 136 (listed); <xref ref-type="bibr" rid="B57">Lasso 1988</xref>: 371, 372, 381 (list, note); <xref ref-type="bibr" rid="B141">Román 1988</xref>: 62 (identification key, picture); <xref ref-type="bibr" rid="B133">Rengifo 1989</xref>: 9–16 (note); <xref ref-type="bibr" rid="B167">Winemiller 1989a</xref>: 180 (ecological data), 1989b: 241 (ecological data); <xref ref-type="bibr" rid="B113">Novoa 1990</xref>: 396 (listed); Rodríguez and Lewis 1990: 322 (listed); <xref ref-type="bibr" rid="B169">Winemiller 1990</xref>: 665–672 (ecological data), 1991: 360 (ecological data); <xref ref-type="bibr" rid="B106">Monente 1992</xref>: 137 (note); <xref ref-type="bibr" rid="B142">Román 1992</xref>: 33 (picture, notes); <xref ref-type="bibr" rid="B85">Machado-Allison 1993</xref>: 30, 31, 39, 43, 48, 61, 94, 114 (biological and ecological data, picture); <xref ref-type="bibr" rid="B87">Machado-Allison and Moreno 1993</xref>: 83 (note); <xref ref-type="bibr" rid="B143">Royero 1993</xref>: 98 (listed); <xref ref-type="bibr" rid="B10">Barbarino-Duque and Taphorn 1994</xref>: 100, 101 (note, picture); <xref ref-type="bibr" rid="B171">Winemiller 1996</xref>: 111, 112, 129 (ecological data); <xref ref-type="bibr" rid="B172">Winemiller et al. 1996</xref>: 26, 38 (biological and ecological data); Rodríguez and Lewis 1997: 114 (ecological data); <xref ref-type="bibr" rid="B37">Fuller et al. 1999</xref>: 415 (listed); <xref ref-type="bibr" rid="B61">Lasso et al. 1999</xref>: 28 (listed, note); <xref ref-type="bibr" rid="B104">Mojica 1999</xref>: 564 (listed, note); <xref ref-type="bibr" rid="B97">Maldonado-Ocampo 2001</xref>; 68, 71 (listed, note): <xref ref-type="bibr" rid="B63">Lasso et al. 2003a</xref>: 188 (listed, note), 2003b: 244 (listed, note), 2003c: 287 (listed, brief description, note); <xref ref-type="bibr" rid="B86">Machado-Allison 2003</xref>: 568 (listed, note); <xref ref-type="bibr" rid="B2">Ajiaco-Martínez et al. 2012</xref>: 144 (listed); <xref ref-type="bibr" rid="B45">Herrera et al. 2012</xref>: 65 (listed); <xref ref-type="bibr" rid="B90">Machado-Allison et al. 2013</xref>: 305, 307, 332 (listed, note); <xref ref-type="bibr" rid="B117">Ortega-Lara 2016</xref>: 81 (picture, listed); <xref ref-type="bibr" rid="B125">Ramírez-Gil and Ajiaco-Martínez 2016</xref>: 131 (table 3: listed); <xref ref-type="bibr" rid="B27">DoNascimiento et al. 2017</xref>: 99 (listed, note); <xref ref-type="bibr" rid="B173">Winemiller et al. 2018</xref>: 5, 6 (listed, ecological data).</p><p><tp:taxon-name><tp:taxon-name-part taxon-name-part-type="genus" reg="Astronotus">Astronotus</tp:taxon-name-part><tp:taxon-name-part taxon-name-part-type="uncertainty-rank">cf.</tp:taxon-name-part><tp:taxon-name-part taxon-name-part-type="species" reg="ocellatus">ocellatus</tp:taxon-name-part></tp:taxon-name>. <xref ref-type="bibr" rid="B61">Lasso et al. 1999</xref>: 28 (listed); <xref ref-type="bibr" rid="B60">Lasso and Machado-Allison 2000</xref>: 56, 57, 154 (diagnostic features, type locality, note, picture); <xref ref-type="bibr" rid="B64">Lasso et al. 2003b</xref>: 244 (listed, note), 2003c: 287 (listed, taxonomic note); <xref ref-type="bibr" rid="B58">Lasso 2004</xref>: 377,378 (diagnostic, features, biological and ecological data); <xref ref-type="bibr" rid="B160">Taphorn et al. 2005</xref>: 24, 30, 32, 34 (listed, notes); <xref ref-type="bibr" rid="B102">Medina and Bonilla 2006</xref>: 3, 4, 6, 9 (picture, genetic data); <xref ref-type="bibr" rid="B98">Marcano et al. 2007</xref>: 46 (listed); <xref ref-type="bibr" rid="B14">Brito et al. 2011</xref>: 310 (diagnostic features, note, picture); <xref ref-type="bibr" rid="B30">Echeverría and Machado-Allison 2015</xref>: 81, 83 (listed), <xref ref-type="bibr" rid="B91">Machado-Allison et al. 2018</xref>: 442, 443, 454, 455, 483 (picture, painting, morphologic description, biological and ecological data).</p><p><italic><tp:taxon-name><tp:taxon-name-part taxon-name-part-type="genus" reg="Astronotus">Astronotus</tp:taxon-name-part></tp:taxon-name></italic> sp. <xref ref-type="bibr" rid="B63">Lasso et al. 2003a</xref>: 188 (ecological data); <xref ref-type="bibr" rid="B138">Rodríguez-Olarte et al. 2003</xref>: 205, 211 (listed ecological data); <xref ref-type="bibr" rid="B5">Antonio and Lasso 2004</xref>: 92, 93, 107 (diagnostic features, comparative material, note); <xref ref-type="bibr" rid="B18">Campo 2004</xref>: 59 (listed); <xref ref-type="bibr" rid="B46">Hoeinghaus et al. 2004</xref>: 88, 92 (listed, notes); <xref ref-type="bibr" rid="B66">Lasso et al. 2004</xref>: 148 (listed, note); <xref ref-type="bibr" rid="B79">López-Fernández et al. 2005</xref>: 646, 649–651 (morphological characters); <xref ref-type="bibr" rid="B38">Galvis et al. 2007</xref>: 272, 394 (diagnostic features, note, picture); <xref ref-type="bibr" rid="B67">Lasso et al. 2009a</xref>: 119 (listed, note), 2009b: 143 (listed, note), 2010: 57, 71 (listed, brief description, note); <xref ref-type="bibr" rid="B89">Machado-Allison et al. 2010</xref>: 223 (listed); <xref ref-type="bibr" rid="B70">Lasso et al. 2011a</xref>: 64 (listed, note), 2011b: 102–108 (listed, identification key); <xref ref-type="bibr" rid="B164">Villa-Navarro et al. 2011</xref>: 277 (listed); <xref ref-type="bibr" rid="B90">Machado-Allison et al. (2013)</xref>: 305, 307, 332 (listed, notes); <xref ref-type="bibr" rid="B72">Lasso et al. 2014</xref>: 103 (note, picture); <xref ref-type="bibr" rid="B163">Usma et al. 2016</xref>: 117 (listed).</p></tp:treatment-sec><tp:treatment-sec sec-type="type material" id="SECID0EUCAG"><title>Type material.</title><p><bold><italic>Holotype</italic>.</bold><named-content xmlns:xlink="http://www.w3.org/1999/xlink" content-type="dwc:institutional_code" xlink:title="Museo de Ciencias Naturales de Guanare" xlink:href="http://grbio.org/institution/museo-de-ciencias-naturales-de-la-unellez-en-guanare" xlink:type="simple">MCNG</named-content> 56677 (225.1 mm SL), Venezuela. Estado Apure, Pedro Camejo Municipio in a small stream (tributary of the Arauca River), <named-content xmlns:xlink="http://www.w3.org/1999/xlink" content-type="dwc:verbatimCoordinates" xlink:type="simple"><named-content content-type="geo-json" specific-use="{&#34;type&#34;:&#34;Point&#34;,&#34;coordinates&#34;:[-67.645572,7.553911]}" id="NCID0EHDAG" xlink:type="simple">07°33'14.08"N, 67°38'44.06"W</named-content></named-content>, 13 Jun 2015, Pérez A. and Alfonso R. leg. (Fig. <xref ref-type="fig" rid="F3">3</xref>; Tables <xref ref-type="table" rid="T1">1</xref>, <xref ref-type="table" rid="T2">2</xref>).</p><fig id="F3" position="float" orientation="portrait"><object-id xmlns:xlink="http://www.w3.org/1999/xlink" content-type="doi" xlink:type="simple">10.3897/zookeys.1113.81240.figure3</object-id><object-id xmlns:xlink="http://www.w3.org/1999/xlink" content-type="arpha" xlink:type="simple">6D3BF226-8441-50A7-A83E-FF5B46A12A0E</object-id><label>Figure 3.</label><caption><p><italic><tp:taxon-name><tp:taxon-name-part taxon-name-part-type="genus" reg="Astronotus">Astronotus</tp:taxon-name-part><tp:taxon-name-part taxon-name-part-type="species" reg="mikoljii">mikoljii</tp:taxon-name-part></tp:taxon-name></italic> sp. nov., preserved holotype <named-content xmlns:xlink="http://www.w3.org/1999/xlink" content-type="dwc:institutional_code" xlink:title="Museo de Ciencias Naturales de Guanare" xlink:href="http://grbio.org/institution/museo-de-ciencias-naturales-de-la-unellez-en-guanare" xlink:type="simple">MCNG</named-content> 56677 (240.12 mm SL), Venezuela., Estado Apure, Municipio Pedro Camejo in a small stream tributary of Arauca River. Photograph: Ivan Mikolji.</p></caption><graphic xmlns:xlink="http://www.w3.org/1999/xlink" xlink:href="zookeys-1113-111_article-81240__-g003.jpg" position="float" orientation="portrait" xlink:type="simple" id="oo_716297.jpg"><uri content-type="original_file" xlink:type="simple">https://binary.pensoft.net/fig/716297</uri></graphic></fig><p><bold><italic>Paratypes</italic>.</bold><named-content xmlns:xlink="http://www.w3.org/1999/xlink" content-type="dwc:institutional_code" xlink:title="Museo de Ciencias Naturales de Guanare" xlink:href="http://grbio.org/institution/museo-de-ciencias-naturales-de-la-unellez-en-guanare" xlink:type="simple">MCNG</named-content> 56678 (5, 175.3–200.4 mm SL); <named-content xmlns:xlink="http://www.w3.org/1999/xlink" content-type="dwc:institutional_code" xlink:title="Museo de Biología de la Universidad Central de Venezuela" xlink:href="http://grbio.org/institution/museo-de-biologia-de-la-universidad-central-de-venezuela" xlink:type="simple">MBUCV</named-content> 35750 (1,144.4 mm SL); <named-content xmlns:xlink="http://www.w3.org/1999/xlink" content-type="dwc:institutional_code" xlink:title="Museo de Historia Natural La Salle" xlink:href="http://grbio.org/institution/coleccion-de-mastozoologia-museo-de-historia-natural-de-la-salle" xlink:type="simple">MHNLS</named-content> 26123 (1, 140.4 mm SL); <named-content xmlns:xlink="http://www.w3.org/1999/xlink" content-type="dwc:institutional_code" xlink:title="Instituto Nacional de Pesquisas da Amazônia" xlink:href="http://grbio.org/institution/instituto-nacional-de-pesquisas-da-amazonia" xlink:type="simple">INPA-ICT</named-content> 057800 (2, 112.3–143.4 mm SL); <named-content xmlns:xlink="http://www.w3.org/1999/xlink" content-type="dwc:institutional_code" xlink:title="Estación Biológica Rancho Grande" xlink:href="http://grbio.org/institution/museo-de-la-estacion-biologia-de-rancho-grande" xlink:type="simple">EBRG</named-content> 11061 (1, 152.2 mm SL), Venezuela, Estado Apure, Municipio Pedro Camejo, small tributary stream of the Arauca River, same date and collectors as holotype; Venezuela, <named-content xmlns:xlink="http://www.w3.org/1999/xlink" content-type="dwc:institutional_code" xlink:title="Academy of Natural Sciences of Philadelphia" xlink:href="http://grbio.org/institution/academy-natural-sciences-philadelphia" xlink:type="simple">ANSP</named-content> 37896 (1, 124.5 mm SL). Estado Monagas, Las Piedritas Caño Uracoa, 24.9 km SW of Uracoa, <named-content xmlns:xlink="http://www.w3.org/1999/xlink" content-type="dwc:verbatimCoordinates" xlink:type="simple"><named-content content-type="geo-json" specific-use="{&#34;type&#34;:&#34;Point&#34;,&#34;coordinates&#34;:[-62.473611,8.802500]}" id="NCID0E4FAG" xlink:type="simple">8°48'9.00"N, 62°28'25.00"W</named-content></named-content>, 12 Feb 1911, Bond F. and Brown S. leg.; <named-content xmlns:xlink="http://www.w3.org/1999/xlink" content-type="dwc:institutional_code" xlink:title="Museo de Historia Natural La Salle" xlink:href="http://grbio.org/institution/coleccion-de-mastozoologia-museo-de-historia-natural-de-la-salle" xlink:type="simple">MHNLS</named-content> 198 (5, 97.5–116.7 mm SL) Estado Apure, Achaguas, Río Apure, <named-content xmlns:xlink="http://www.w3.org/1999/xlink" content-type="dwc:verbatimCoordinates" xlink:type="simple"><named-content content-type="geo-json" specific-use="{&#34;type&#34;:&#34;Point&#34;,&#34;coordinates&#34;:[-68.479722,7.926389]}" id="NCID0EKGAG" xlink:type="simple">7°55'35"N, 68°28'47"W</named-content></named-content>, 10, Jan 1951, Fernández-Yépez A. leg.; <named-content xmlns:xlink="http://www.w3.org/1999/xlink" content-type="dwc:institutional_code" xlink:title="Museo de Historia Natural La Salle" xlink:href="http://grbio.org/institution/coleccion-de-mastozoologia-museo-de-historia-natural-de-la-salle" xlink:type="simple">MHNLS</named-content> 3551 (2, 109.1–121.9 mm SL). Estado Anzoátegui Laguna de Mamo, 1 km south of Juasiullal, right bank of the Orinoco River, <named-content xmlns:xlink="http://www.w3.org/1999/xlink" content-type="dwc:verbatimCoordinates" xlink:type="simple"><named-content content-type="geo-json" specific-use="{&#34;type&#34;:&#34;Point&#34;,&#34;coordinates&#34;:[-63.118889,7.432500]}" id="NCID0EXGAG" xlink:type="simple">7°25'57"N, 63°7'8"W</named-content></named-content>, 22 Jan 1981, Feo G., Pérez L., Ovidio H. leg.; <named-content xmlns:xlink="http://www.w3.org/1999/xlink" content-type="dwc:institutional_code" xlink:title="Museo de Historia Natural La Salle" xlink:href="http://grbio.org/institution/coleccion-de-mastozoologia-museo-de-historia-natural-de-la-salle" xlink:type="simple">MHNLS</named-content> 3776 (3, 98.7–115.9 mm SL) Estado Bolivar, Orinoco River, Fajardo Island Main channel, May 05, 1975, Köpke H.; <named-content xmlns:xlink="http://www.w3.org/1999/xlink" content-type="dwc:institutional_code" xlink:title="Museo de Historia Natural La Salle" xlink:href="http://grbio.org/institution/coleccion-de-mastozoologia-museo-de-historia-natural-de-la-salle" xlink:type="simple">MHNLS</named-content> 3777 (1, 119.1 mm SL) Estado Bolivar, Orinoco River, Fajardo Island Main channel, 19 Apr 1974, Köpke H. leg.; <named-content xmlns:xlink="http://www.w3.org/1999/xlink" content-type="dwc:institutional_code" xlink:title="Museo de Historia Natural La Salle" xlink:href="http://grbio.org/institution/coleccion-de-mastozoologia-museo-de-historia-natural-de-la-salle" xlink:type="simple">MHNLS</named-content> 4850 (1, 79.1 mm SL) Estado Bolivar, Rio Claro Lagoon, approximately 15 Km East of San Félix, 02 Apr 1986, Pérez L. leg.; <named-content xmlns:xlink="http://www.w3.org/1999/xlink" content-type="dwc:institutional_code" xlink:title="Museo de Historia Natural La Salle" xlink:href="http://grbio.org/institution/coleccion-de-mastozoologia-museo-de-historia-natural-de-la-salle" xlink:type="simple">MHNLS</named-content> 4914 (1, 121.7 mm SL) Estado Bolivar, Residual Lagoon, Hato Puga; approximately 25 km East of San Felix, 11 Apr 1986, Pérez L. leg.; <named-content xmlns:xlink="http://www.w3.org/1999/xlink" content-type="dwc:institutional_code" xlink:title="Museo de Historia Natural La Salle" xlink:href="http://grbio.org/institution/coleccion-de-mastozoologia-museo-de-historia-natural-de-la-salle" xlink:type="simple">MHNLS</named-content> 4915 (1, 121.6 mm SL) Estado Bolivar, Laguna Chirere approximately 30 km west of Puerto Ordáz, 04 Apr 1986, Pérez L. leg.; <named-content xmlns:xlink="http://www.w3.org/1999/xlink" content-type="dwc:institutional_code" xlink:title="Museo de Historia Natural La Salle" xlink:href="http://grbio.org/institution/coleccion-de-mastozoologia-museo-de-historia-natural-de-la-salle" xlink:type="simple">MHNLS</named-content> 4916 (1, 117.3 mm SL) Estado Bolivar, Laguna Río Claro approximately 15 km East of San Felix, 07 Apr 1987, Lasso C. Pérez L. leg.; <named-content xmlns:xlink="http://www.w3.org/1999/xlink" content-type="dwc:institutional_code" xlink:title="Museo de Historia Natural La Salle" xlink:href="http://grbio.org/institution/coleccion-de-mastozoologia-museo-de-historia-natural-de-la-salle" xlink:type="simple">MHNLS</named-content> 7860 (2, 94.0–107.5 mm SL) Estado Cojedes, El Baul, <named-content xmlns:xlink="http://www.w3.org/1999/xlink" content-type="dwc:verbatimCoordinates" xlink:type="simple"><named-content content-type="geo-json" specific-use="{&#34;type&#34;:&#34;Point&#34;,&#34;coordinates&#34;:[-68.288200,8.913500]}" id="NCID0ECIAG" xlink:type="simple">8°54'48.60"N, 68°17'17.52"W</named-content></named-content>, 15 Apr 1984, B. Román leg.; <named-content xmlns:xlink="http://www.w3.org/1999/xlink" content-type="dwc:institutional_code" xlink:title="Museo de Historia Natural La Salle" xlink:href="http://grbio.org/institution/coleccion-de-mastozoologia-museo-de-historia-natural-de-la-salle" xlink:type="simple">MHNLS</named-content> 9022 (1, 85.3 mm SL) Estado Bolivar, Caicara del Orinoco, Rio Aripao to Chaviripa River, 26 Mar 1986, B. Román leg.; <named-content xmlns:xlink="http://www.w3.org/1999/xlink" content-type="dwc:institutional_code" xlink:title="Museo de Historia Natural La Salle" xlink:href="http://grbio.org/institution/coleccion-de-mastozoologia-museo-de-historia-natural-de-la-salle" xlink:type="simple">MHNLS</named-content> 9050 (1, 125.6 mm SL) Estado Guárico, Esteros de Camaguán, 6 May 1984, B Román leg.; <named-content xmlns:xlink="http://www.w3.org/1999/xlink" content-type="dwc:institutional_code" xlink:title="Museo de Historia Natural La Salle" xlink:href="http://grbio.org/institution/coleccion-de-mastozoologia-museo-de-historia-natural-de-la-salle" xlink:type="simple">MHNLS</named-content> 11719 (1, 118 mm SL) Estado Apure, Caño Guaritico Hato El Frío, <named-content xmlns:xlink="http://www.w3.org/1999/xlink" content-type="dwc:verbatimCoordinates" xlink:type="simple"><named-content content-type="geo-json" specific-use="{&#34;type&#34;:&#34;Point&#34;,&#34;coordinates&#34;:[-66.932500,7.876389]}" id="NCID0EZIAG" xlink:type="simple">7°52'35.00"N, 66°55'57.00"W</named-content></named-content>, 18 Jan 1991, Lasso-Alcalá O. Lasso C. leg.; <named-content xmlns:xlink="http://www.w3.org/1999/xlink" content-type="dwc:institutional_code" xlink:title="Museo de Historia Natural La Salle" xlink:href="http://grbio.org/institution/coleccion-de-mastozoologia-museo-de-historia-natural-de-la-salle" xlink:type="simple">MHNLS</named-content> 13094 (1, 201.5 mm SL) Estado Bolivar, Laguna Patiquín floodplain Caño Mato, tributary of Caura River, <named-content xmlns:xlink="http://www.w3.org/1999/xlink" content-type="dwc:verbatimCoordinates" xlink:type="simple"><named-content content-type="geo-json" specific-use="{&#34;type&#34;:&#34;Point&#34;,&#34;coordinates&#34;:[-65.199167,7.154444]}" id="NCID0EGJAG" xlink:type="simple">7°9'16.00"N, 65°11'57.00"W</named-content></named-content>, 23 Mar 1998, Vispo, C. leg.; <named-content xmlns:xlink="http://www.w3.org/1999/xlink" content-type="dwc:institutional_code" xlink:title="Museo de Historia Natural La Salle" xlink:href="http://grbio.org/institution/coleccion-de-mastozoologia-museo-de-historia-natural-de-la-salle" xlink:type="simple">MHNLS</named-content> 13812 (2, 108.7–119.3 mm SL) Estado Delta Amacuro, Orinoco River Delta, Caño Ibaruma, Serranía de Imataca, <named-content xmlns:xlink="http://www.w3.org/1999/xlink" content-type="dwc:verbatimCoordinates" xlink:type="simple"><named-content content-type="geo-json" specific-use="{&#34;type&#34;:&#34;Point&#34;,&#34;coordinates&#34;:[-60.783333,8.016667]}" id="NCID0ETJAG" xlink:type="simple">8°1'0.00"N, 60°47'0.00"W</named-content></named-content>, 24 Jan 2003, Ponte V. leg.; <named-content xmlns:xlink="http://www.w3.org/1999/xlink" content-type="dwc:institutional_code" xlink:title="Museo de Ciencias Naturales de Guanare" xlink:href="http://grbio.org/institution/museo-de-ciencias-naturales-de-la-unellez-en-guanare" xlink:type="simple">MCNG</named-content> 3608 (1, 148.9 mm SL) Estado Apure, Modules of <abbrev xmlns:xlink="http://www.w3.org/1999/xlink" content-type="institution" xlink:title="Universidad Nacional Experimental de los Llanos Occidentales Ezequiel Zamora" id="ABBRID0E4JAG" xlink:type="simple">UNELLEZ</abbrev> area adjacent to south of dike Caño Caicara, <named-content xmlns:xlink="http://www.w3.org/1999/xlink" content-type="dwc:verbatimCoordinates" xlink:type="simple"><named-content content-type="geo-json" specific-use="{&#34;type&#34;:&#34;Point&#34;,&#34;coordinates&#34;:[-69.538889,7.425000]}" id="NCID0EFKAG" xlink:type="simple">7°25'30.00"N, 69°32'20.00"W</named-content></named-content>, 2 Jun 1981, Donald Taphorn leg.; <named-content xmlns:xlink="http://www.w3.org/1999/xlink" content-type="dwc:institutional_code" xlink:title="Museo de Ciencias Naturales de Guanare" xlink:href="http://grbio.org/institution/museo-de-ciencias-naturales-de-la-unellez-en-guanare" xlink:type="simple">MCNG</named-content> 2522 (1, 106.6 mm SL) Estado Apure, 3.4 km south of Bruzual bridge west side of road, <named-content xmlns:xlink="http://www.w3.org/1999/xlink" content-type="dwc:verbatimCoordinates" xlink:type="simple"><named-content content-type="geo-json" specific-use="{&#34;type&#34;:&#34;Point&#34;,&#34;coordinates&#34;:[-69.347222,8.022222]}" id="NCID0ESKAG" xlink:type="simple">8°01'20.00"N, 69°20'50.00"W</named-content></named-content>, 17 Nov 1980, Donald Taphorn leg.; <named-content xmlns:xlink="http://www.w3.org/1999/xlink" content-type="dwc:institutional_code" xlink:title="Museo de Ciencias Naturales de Guanare" xlink:href="http://grbio.org/institution/museo-de-ciencias-naturales-de-la-unellez-en-guanare" xlink:type="simple">MCNG</named-content> 1832 (1, 118.5 mm SL) Estado Apure, 3.4 km south of Bruzual bridge <named-content xmlns:xlink="http://www.w3.org/1999/xlink" content-type="dwc:verbatimCoordinates" xlink:type="simple"><named-content content-type="geo-json" specific-use="{&#34;type&#34;:&#34;Point&#34;,&#34;coordinates&#34;:[-69.347222,8.022222]}" id="NCID0E6KAG" xlink:type="simple">8°01'20.00"N, 69°20'50.00"W</named-content></named-content>, 15 Nov 1980, Donald Taphorn leg.; <named-content xmlns:xlink="http://www.w3.org/1999/xlink" content-type="dwc:institutional_code" xlink:title="Museo de Ciencias Naturales de Guanare" xlink:href="http://grbio.org/institution/museo-de-ciencias-naturales-de-la-unellez-en-guanare" xlink:type="simple">MCNG</named-content> 5993 (1, 101.3 mm SL) Estado Apure, Hato el Frio, 30 Sep 1979, Craig Lilyestrom leg.; <named-content xmlns:xlink="http://www.w3.org/1999/xlink" content-type="dwc:institutional_code" xlink:title="Museo de Ciencias Naturales de Guanare" xlink:href="http://grbio.org/institution/museo-de-ciencias-naturales-de-la-unellez-en-guanare" xlink:type="simple">MCNG</named-content> 4994 (3, 193.1–210.1 mm SL) Estado Apure, Modules Fernando Corrales (<abbrev xmlns:xlink="http://www.w3.org/1999/xlink" content-type="institution" xlink:title="Universidad Nacional Experimental de los Llanos Occidentales Ezequiel Zamora" id="ABBRID0EOLAG" xlink:type="simple">UNELLEZ</abbrev>) dike east, <named-content xmlns:xlink="http://www.w3.org/1999/xlink" content-type="dwc:verbatimCoordinates" xlink:type="simple"><named-content content-type="geo-json" specific-use="{&#34;type&#34;:&#34;Point&#34;,&#34;coordinates&#34;:[-69.516667,7.491667]}" id="NCID0EWLAG" xlink:type="simple">7°29'30.00"N, 69°31'W</named-content></named-content>, 27 Nov 1981, Donald Taphorn leg.; <named-content xmlns:xlink="http://www.w3.org/1999/xlink" content-type="dwc:institutional_code" xlink:title="Museo de Ciencias Naturales de Guanare" xlink:href="http://grbio.org/institution/museo-de-ciencias-naturales-de-la-unellez-en-guanare" xlink:type="simple">MCNG</named-content> 32543 (1, 101.6 mm SL) Estado Barinas, culvert 10 km NW of Libertad on road to Barinas <named-content xmlns:xlink="http://www.w3.org/1999/xlink" content-type="dwc:verbatimCoordinates" xlink:type="simple"><named-content content-type="geo-json" specific-use="{&#34;type&#34;:&#34;Point&#34;,&#34;coordinates&#34;:[-69.728056,8.334167]}" id="NCID0EDMAG" xlink:type="simple">8°20'3.00"N, 69°43'41.00"W</named-content></named-content>, 25 Jan 1995, John Armbruster leg.; <named-content xmlns:xlink="http://www.w3.org/1999/xlink" content-type="dwc:institutional_code" xlink:title="Museo de Ciencias Naturales de Guanare" xlink:href="http://grbio.org/institution/museo-de-ciencias-naturales-de-la-unellez-en-guanare" xlink:type="simple">MCNG</named-content> 1675 (4, 197.4–240.7 mm SL) Estado Barinas, borrow pit at end of runway at Arismendi, <named-content xmlns:xlink="http://www.w3.org/1999/xlink" content-type="dwc:verbatimCoordinates" xlink:type="simple"><named-content content-type="geo-json" specific-use="{&#34;type&#34;:&#34;Point&#34;,&#34;coordinates&#34;:[-68.355556,8.497222]}" id="NCID0EQMAG" xlink:type="simple">8°29'50.00"N, 68°21'20.00"W</named-content></named-content>, 14 Sep 1980, Donald Taphorn leg.; <named-content xmlns:xlink="http://www.w3.org/1999/xlink" content-type="dwc:institutional_code" xlink:title="Museo de Ciencias Naturales de Guanare" xlink:href="http://grbio.org/institution/museo-de-ciencias-naturales-de-la-unellez-en-guanare" xlink:type="simple">MCNG</named-content> 32596 (1, 161.9 mm SL) Estado Barinas, Río Caipe, to the east of town La Luz, <named-content xmlns:xlink="http://www.w3.org/1999/xlink" content-type="dwc:verbatimCoordinates" xlink:type="simple"><named-content content-type="geo-json" specific-use="{&#34;type&#34;:&#34;Point&#34;,&#34;coordinates&#34;:[-69.805278,8.408611]}" id="NCID0E4MAG" xlink:type="simple">8°24'31.00"N, 69°48'19.00"W</named-content></named-content>, 26 Jan 1995, John Armbruster leg.; <named-content xmlns:xlink="http://www.w3.org/1999/xlink" content-type="dwc:institutional_code" xlink:title="Museo de Ciencias Naturales de Guanare" xlink:href="http://grbio.org/institution/museo-de-ciencias-naturales-de-la-unellez-en-guanare" xlink:type="simple">MCNG</named-content> 26930 (2, 112.50–104.90 mm SL) Estado Cojedes, San Geronimo in Hato Santa Clara, 02 Nov 1991, Manuel Gonzalez Fernandez leg.; <named-content xmlns:xlink="http://www.w3.org/1999/xlink" content-type="dwc:institutional_code" xlink:title="Museo de Ciencias Naturales de Guanare" xlink:href="http://grbio.org/institution/museo-de-ciencias-naturales-de-la-unellez-en-guanare" xlink:type="simple">MCNG</named-content> 789 (2, 185.6–193.4 mm SL) Estado Delta Amacuro, Caño Paloma Orinoco River Delta, 21 Feb 1978, John Lundberg leg.; <named-content xmlns:xlink="http://www.w3.org/1999/xlink" content-type="dwc:institutional_code" xlink:title="Museo de Ciencias Naturales de Guanare" xlink:href="http://grbio.org/institution/museo-de-ciencias-naturales-de-la-unellez-en-guanare" xlink:type="simple">MCNG</named-content> 32033 (1, 195 mm SL) Estado Guárico, P.N. Aguaro-Guariquito, Río Aguaro at El Paso to Médano Gómez, <named-content xmlns:xlink="http://www.w3.org/1999/xlink" content-type="dwc:verbatimCoordinates" xlink:type="simple"><named-content content-type="geo-json" specific-use="{&#34;type&#34;:&#34;Point&#34;,&#34;coordinates&#34;:[-66.506389,7.840833]}" id="NCID0EUNAG" xlink:type="simple">7°50'27.00"N, 66°30'23.00"W</named-content></named-content>, 01 Nov 1995, Donald Taphorn leg.; <named-content xmlns:xlink="http://www.w3.org/1999/xlink" content-type="dwc:institutional_code" xlink:title="Museo de Ciencias Naturales de Guanare" xlink:href="http://grbio.org/institution/museo-de-ciencias-naturales-de-la-unellez-en-guanare" xlink:type="simple">MCNG</named-content> 32006 (2, 152.2 mm SL) Estado Guárico, P.N. Aguaro-Guariquito, Río Aguaro in Laguna Begonia, <named-content xmlns:xlink="http://www.w3.org/1999/xlink" content-type="dwc:verbatimCoordinates" xlink:type="simple"><named-content content-type="geo-json" specific-use="{&#34;type&#34;:&#34;Point&#34;,&#34;coordinates&#34;:[-66.510000,7.868333]}" id="NCID0EBOAG" xlink:type="simple">7°52'6.00"N, 66°30'36.00"W</named-content></named-content>, 01 Nov 1995, Donald Taphorn leg.; <named-content xmlns:xlink="http://www.w3.org/1999/xlink" content-type="dwc:institutional_code" xlink:title="Museo de Ciencias Naturales de Guanare" xlink:href="http://grbio.org/institution/museo-de-ciencias-naturales-de-la-unellez-en-guanare" xlink:type="simple">MCNG</named-content> 25187 (1, 183.3 mm SL) Estado Guárico, Calabozo highway, Camaguán, 14 Jan 1982, Otto Castillo leg.; <named-content xmlns:xlink="http://www.w3.org/1999/xlink" content-type="dwc:institutional_code" xlink:title="Museo de Ciencias Naturales de Guanare" xlink:href="http://grbio.org/institution/museo-de-ciencias-naturales-de-la-unellez-en-guanare" xlink:type="simple">MCNG</named-content> 32739 (1, 180.1 mm SL) Estado Guárico, P.N. Aguaro-Guariquito, Laguna Médano Gómez, 06 Aug 1995, Aniello Barbarino-Duque leg.; <named-content xmlns:xlink="http://www.w3.org/1999/xlink" content-type="dwc:institutional_code" xlink:title="Museo de Ciencias Naturales de Guanare" xlink:href="http://grbio.org/institution/museo-de-ciencias-naturales-de-la-unellez-en-guanare" xlink:type="simple">MCNG</named-content> 11580 (2, 101.8–122.3 mm SL) Estado Guárico, borrow pit in savannah 2.3 km from San Fernando de Apure between km 305 and 306, <named-content xmlns:xlink="http://www.w3.org/1999/xlink" content-type="dwc:verbatimCoordinates" xlink:type="simple"><named-content content-type="geo-json" specific-use="{&#34;type&#34;:&#34;Point&#34;,&#34;coordinates&#34;:[-67.472222,7.922222]}" id="NCID0EYOAG" xlink:type="simple">7°55'20.00"N, 67°28'20.00"W</named-content></named-content>, 22 Mar 1981, Donald Taphorn leg.; <named-content xmlns:xlink="http://www.w3.org/1999/xlink" content-type="dwc:institutional_code" xlink:title="Museo de Ciencias Naturales de Guanare" xlink:href="http://grbio.org/institution/museo-de-ciencias-naturales-de-la-unellez-en-guanare" xlink:type="simple">MCNG</named-content> 26815 (3, 90.5–109.0 mm SL) Estado Portuguesa, Caño Maraca, <named-content xmlns:xlink="http://www.w3.org/1999/xlink" content-type="dwc:verbatimCoordinates" xlink:type="simple"><named-content content-type="geo-json" specific-use="{&#34;type&#34;:&#34;Point&#34;,&#34;coordinates&#34;:[-69.488333,8.886389]}" id="NCID0EFPAG" xlink:type="simple">8°53'11.00"N, 69°29'18.00"W</named-content></named-content>, 13 Jan 1992, Larry Page, Pat Ceas, Brooks Burr, Steve Walsh, Chris Taylor, Leo Nico, Kirk Winemiller leg.; <named-content xmlns:xlink="http://www.w3.org/1999/xlink" content-type="dwc:institutional_code" xlink:title="Museo de Ciencias Naturales de Guanare" xlink:href="http://grbio.org/institution/museo-de-ciencias-naturales-de-la-unellez-en-guanare" xlink:type="simple">MCNG</named-content> 15461 (1, 127.4 mm SL) Estado Portuguesa, Brazo del Caño Maraca at ranch of Darío Urriola, 26 Oct 1984, Kirk Winemiller leg.; <named-content xmlns:xlink="http://www.w3.org/1999/xlink" content-type="dwc:institutional_code" xlink:title="Museo de Ciencias Naturales de Guanare" xlink:href="http://grbio.org/institution/museo-de-ciencias-naturales-de-la-unellez-en-guanare" xlink:type="simple">MCNG</named-content> 9097 (3, 112.3–138.1 mm SL) Estado Portuguesa, borrow pit N of Moritas east of Guanare-Las Moritas road, <named-content xmlns:xlink="http://www.w3.org/1999/xlink" content-type="dwc:verbatimCoordinates" xlink:type="simple"><named-content content-type="geo-json" specific-use="{&#34;type&#34;:&#34;Point&#34;,&#34;coordinates&#34;:[-69.575000,8.758333]}" id="NCID0EXPAG" xlink:type="simple">8°45'30.00"N, 69°34'30.00"W</named-content></named-content>, 03 Jan 1979, Donald Taphorn leg.; <named-content xmlns:xlink="http://www.w3.org/1999/xlink" content-type="dwc:institutional_code" xlink:title="Museo de Ciencias Naturales de Guanare" xlink:href="http://grbio.org/institution/museo-de-ciencias-naturales-de-la-unellez-en-guanare" xlink:type="simple">MCNG</named-content> 5740 (1, 110.6 mm SL) Estado Portuguesa, Caño Maraca at bridge via Guanarito, Km 60, <named-content xmlns:xlink="http://www.w3.org/1999/xlink" content-type="dwc:verbatimCoordinates" xlink:type="simple"><named-content content-type="geo-json" specific-use="{&#34;type&#34;:&#34;Point&#34;,&#34;coordinates&#34;:[-69.338889,8.830556]}" id="NCID0EEQAG" xlink:type="simple">8°49'50.00"N, 69°20'20.00"W</named-content></named-content>, 28 Aug 1980, Donald Taphorn leg.; <named-content xmlns:xlink="http://www.w3.org/1999/xlink" content-type="dwc:institutional_code" xlink:title="Museo de Ciencias Naturales de Guanare" xlink:href="http://grbio.org/institution/museo-de-ciencias-naturales-de-la-unellez-en-guanare" xlink:type="simple">MCNG</named-content> 29650 (1, 112.3 mm SL) Estado Portuguesa, Caño San José between Guanarito and La Capilla, <named-content xmlns:xlink="http://www.w3.org/1999/xlink" content-type="dwc:verbatimCoordinates" xlink:type="simple"><named-content content-type="geo-json" specific-use="{&#34;type&#34;:&#34;Point&#34;,&#34;coordinates&#34;:[-68.946944,8.685833]}" id="NCID0ERQAG" xlink:type="simple">8°41'9.00"N, 68°56'49.00"W</named-content></named-content>, 01 Mar 1994, John Armbruster leg.; Colombia • <named-content xmlns:xlink="http://www.w3.org/1999/xlink" content-type="dwc:institutional_code" xlink:title="Museo de Historia Natural La Salle" xlink:href="http://grbio.org/institution/coleccion-de-mastozoologia-museo-de-historia-natural-de-la-salle" xlink:type="simple">MHNLS</named-content> 23575 (1, 114.7 mm SL), Departamento de Vichada, Caño drainage of Laguna Cajaro right bank of the Guaviare River, <named-content xmlns:xlink="http://www.w3.org/1999/xlink" content-type="dwc:verbatimCoordinates" xlink:type="simple"><named-content content-type="geo-json" specific-use="{&#34;type&#34;:&#34;Point&#34;,&#34;coordinates&#34;:[-67.985556,3.970556]}" id="NCID0E5QAG" xlink:type="simple">3°58'14.00"N, 67°59'8.00"W</named-content></named-content>, 16 Feb 2008; C. Lasso M. Sierra. M. Patiño F. Villa. A. Ortega. leg.; <named-content xmlns:xlink="http://www.w3.org/1999/xlink" content-type="dwc:institutional_code" xlink:title="Museo de Historia Natural La Salle" xlink:href="http://grbio.org/institution/coleccion-de-mastozoologia-museo-de-historia-natural-de-la-salle" xlink:type="simple">MHNLS</named-content> 24053 (1, 218 mm SL), Departamento de Vichada, Caño Vitina right bank affluent, Rio Inírida upstream from Caranacoa beach, <named-content xmlns:xlink="http://www.w3.org/1999/xlink" content-type="dwc:verbatimCoordinates" xlink:type="simple"><named-content content-type="geo-json" specific-use="{&#34;type&#34;:&#34;Point&#34;,&#34;coordinates&#34;:[-67.936111,3.741667]}" id="NCID0ELRAG" xlink:type="simple">3°44'30.00"N, 67°56'10.00"W</named-content></named-content>, 21 Feb 2008, C. Lasso. M. Sierra M. Patiño F. Villa A. Ortega. leg.; <named-content xmlns:xlink="http://www.w3.org/1999/xlink" content-type="dwc:institutional_code" xlink:title="Museo de Historia Natural La Salle" xlink:href="http://grbio.org/institution/coleccion-de-mastozoologia-museo-de-historia-natural-de-la-salle" xlink:type="simple">MHNLS</named-content> 24054 (1, 227.5 mm SL), Departamento de Vichada, Caño Vitina tributary right bank Río Inírida, upstream from Playa de Caranacoa, <named-content xmlns:xlink="http://www.w3.org/1999/xlink" content-type="dwc:verbatimCoordinates" xlink:type="simple"><named-content content-type="geo-json" specific-use="{&#34;type&#34;:&#34;Point&#34;,&#34;coordinates&#34;:[-67.936111,3.741667]}" id="NCID0EYRAG" xlink:type="simple">3°44'30.00"N, 67°56'10.00"W</named-content></named-content>, 21 Feb 2008, C. Lasso M. Sierra M. Patiño F. Villa; A. Ortega leg.; <named-content xmlns:xlink="http://www.w3.org/1999/xlink" content-type="dwc:institutional_code" xlink:title="Museo de Historia Natural La Salle" xlink:href="http://grbio.org/institution/coleccion-de-mastozoologia-museo-de-historia-natural-de-la-salle" xlink:type="simple">MHNLS</named-content> 24059 (1, 205.5 mm SL), Departamento de Vichada, Peluame Lagoon, left Bank Guaviare River, near Guaviare-Inírida Confluence, <named-content xmlns:xlink="http://www.w3.org/1999/xlink" content-type="dwc:verbatimCoordinates" xlink:type="simple"><named-content content-type="geo-json" specific-use="{&#34;type&#34;:&#34;Point&#34;,&#34;coordinates&#34;:[-67.916667,3.964167]}" id="NCID0EFSAG" xlink:type="simple">3°57'51.00"N, 67°55'W</named-content></named-content>, 17 Feb 2008, C. Lasso M. Sierra M. Patiño F. Villa A. Ortega; S. Usma leg.; <named-content xmlns:xlink="http://www.w3.org/1999/xlink" content-type="dwc:institutional_code" xlink:title="Museo de Historia Natural La Salle" xlink:href="http://grbio.org/institution/coleccion-de-mastozoologia-museo-de-historia-natural-de-la-salle" xlink:type="simple">MHNLS</named-content> 24061 (1, 211.5 mm SL), Departamento de Vichada, Laguna Bolívar, left bank, flooded area, Orinoco River, between Guanayana and Amanaven farms, <named-content xmlns:xlink="http://www.w3.org/1999/xlink" content-type="dwc:verbatimCoordinates" xlink:type="simple"><named-content content-type="geo-json" specific-use="{&#34;type&#34;:&#34;Point&#34;,&#34;coordinates&#34;:[-67.750000,4.116667]}" id="NCID0ESSAG" xlink:type="simple">4°7'N, 67°45'W</named-content></named-content>, 26 Feb 2008, C. Lasso M. Sierra M. Patiño F. Villa leg.; <named-content xmlns:xlink="http://www.w3.org/1999/xlink" content-type="dwc:institutional_code" xlink:title="Museo de Historia Natural La Salle" xlink:href="http://grbio.org/institution/coleccion-de-mastozoologia-museo-de-historia-natural-de-la-salle" xlink:type="simple">MHNLS</named-content> 24064 (1, 226 mm SL), Departamento de Vichada, Caño Vitina, tributary right bank Río Inírida, upstream of Playa de Caranacoa, <named-content xmlns:xlink="http://www.w3.org/1999/xlink" content-type="dwc:verbatimCoordinates" xlink:type="simple"><named-content content-type="geo-json" specific-use="{&#34;type&#34;:&#34;Point&#34;,&#34;coordinates&#34;:[-67.936111,3.741667]}" id="NCID0E6SAG" xlink:type="simple">3°44'30.00"N, 67°56'10.00"W</named-content></named-content>, 21 Feb 2008, C. Lasso M. Sierra M. Patiño F. Villa; A. Ortega leg.</p><table-wrap id="T1" position="float" orientation="portrait"><label>Table 1.</label><caption><p>Comparison of morphometric data from <italic><tp:taxon-name><tp:taxon-name-part taxon-name-part-type="genus" reg="Astronotus">Astronotus</tp:taxon-name-part><tp:taxon-name-part taxon-name-part-type="species" reg="mikoljii">mikoljii</tp:taxon-name-part></tp:taxon-name></italic> sp. nov., <italic><tp:taxon-name><tp:taxon-name-part taxon-name-part-type="genus" reg="Astronotus">A.</tp:taxon-name-part><tp:taxon-name-part taxon-name-part-type="species" reg="ocellatus">ocellatus</tp:taxon-name-part></tp:taxon-name></italic> and <italic><tp:taxon-name><tp:taxon-name-part taxon-name-part-type="genus" reg="Astronotus">A.</tp:taxon-name-part><tp:taxon-name-part taxon-name-part-type="species" reg="crassipinnis">crassipinnis</tp:taxon-name-part></tp:taxon-name></italic>. The measurements are expressed in mm; all other measurements are expressed as percentage of SL as mean (<italic>X</italic>); standard deviation (± <abbrev xmlns:xlink="http://www.w3.org/1999/xlink" xlink:title="standard deviation" id="ABBRID0EQUAG" xlink:type="simple">SD</abbrev>), and range (min – max).</p></caption><table id="TID0EB2AK" rules="all"><tbody><tr><th rowspan="2" colspan="1">Morphometric variable</th><th rowspan="1" colspan="2"><italic><tp:taxon-name><tp:taxon-name-part taxon-name-part-type="genus" reg="Astronotus">A.</tp:taxon-name-part><tp:taxon-name-part taxon-name-part-type="species" reg="mikoljii">mikoljii</tp:taxon-name-part></tp:taxon-name></italic> sp. nov.</th><th rowspan="1" colspan="2">
                    <italic>
                      <tp:taxon-name><tp:taxon-name-part taxon-name-part-type="genus" reg="Astronotus">A.</tp:taxon-name-part><tp:taxon-name-part taxon-name-part-type="species" reg="crassipinnis">crassipinnis</tp:taxon-name-part></tp:taxon-name>
                    </italic>
                  </th><th rowspan="1" colspan="2">
                    <italic>
                      <tp:taxon-name><tp:taxon-name-part taxon-name-part-type="genus" reg="Astronotus">A.</tp:taxon-name-part><tp:taxon-name-part taxon-name-part-type="species" reg="ocellatus">ocellatus</tp:taxon-name-part></tp:taxon-name>
                    </italic>
                  </th></tr><tr><th rowspan="1" colspan="1"><italic>X</italic> (± <abbrev xmlns:xlink="http://www.w3.org/1999/xlink" xlink:title="standard deviation" id="ABBRID0EQWAG" xlink:type="simple">SD</abbrev>)</th><th rowspan="1" colspan="1">(min–max)</th><th rowspan="1" colspan="1"><italic>X</italic> (± <abbrev xmlns:xlink="http://www.w3.org/1999/xlink" xlink:title="standard deviation" id="ABBRID0E4WAG" xlink:type="simple">SD</abbrev>)</th><th rowspan="1" colspan="1">(min–max)</th><th rowspan="1" colspan="1"><italic>X</italic> (± <abbrev xmlns:xlink="http://www.w3.org/1999/xlink" xlink:title="standard deviation" id="ABBRID0EKXAG" xlink:type="simple">SD</abbrev>)</th><th rowspan="1" colspan="1">(min–max)</th></tr><tr><td rowspan="1" colspan="1">Head length (H)</td><td rowspan="1" colspan="1">36.72 ±1.85</td><td rowspan="1" colspan="1">(31.78–42.76)</td><td rowspan="1" colspan="1">35.01 ±1.25</td><td rowspan="1" colspan="1">(32.44–36.75)</td><td rowspan="1" colspan="1">33.26 ±1.65</td><td rowspan="1" colspan="1">(30.50–36.50)</td></tr><tr><td rowspan="1" colspan="1">Snout length (snout)</td><td rowspan="1" colspan="1">11.53 (±1.23)</td><td rowspan="1" colspan="1">(9.09–14.86)</td><td rowspan="1" colspan="1">5.36 (±0.85)</td><td rowspan="1" colspan="1">(4.12–6.97)</td><td rowspan="1" colspan="1">10.67 (±0.67)</td><td rowspan="1" colspan="1">(9.18–1.73)</td></tr><tr><td rowspan="1" colspan="1">Body depth (body)</td><td rowspan="1" colspan="1">46.5 (±3.43)</td><td rowspan="1" colspan="1">(39.18–53.57)</td><td rowspan="1" colspan="1">51.26 (±1.86)</td><td rowspan="1" colspan="1">(49.03–55.50)</td><td rowspan="1" colspan="1">46.19 (±3.36)</td><td rowspan="1" colspan="1">(40.38–52.29)</td></tr><tr><td rowspan="1" colspan="1">Orbital diameter (O)</td><td rowspan="1" colspan="1">9.06 (±1.09)</td><td rowspan="1" colspan="1">(7.25–12.35)</td><td rowspan="1" colspan="1">7.36 (±0.64)</td><td rowspan="1" colspan="1">(6.14–8.36)</td><td rowspan="1" colspan="1">7.73 (±1.18)</td><td rowspan="1" colspan="1">(6.02–11.32)</td></tr><tr><td rowspan="1" colspan="1">Head width (HW)</td><td rowspan="1" colspan="1">21.83 (±1.11)</td><td rowspan="1" colspan="1">(19.49–25.41)</td><td rowspan="1" colspan="1">21.53 (±1.32)</td><td rowspan="1" colspan="1">(19.65–23.78)</td><td rowspan="1" colspan="1">19.64 (±3.31)</td><td rowspan="1" colspan="1">(8.13–23.25)</td></tr><tr><td rowspan="1" colspan="1">Inter-orbital width (Int-Orb)</td><td rowspan="1" colspan="1">13.8 (±1.11)</td><td rowspan="1" colspan="1">(12.2–17.89)</td><td rowspan="1" colspan="1">14.19 (±1.39)</td><td rowspan="1" colspan="1">(11.49–16.78)</td><td rowspan="1" colspan="1">14.79 (±2.00)</td><td rowspan="1" colspan="1">(13.32–21.89)</td></tr><tr><td rowspan="1" colspan="1">Pre-orbital depth (Pre-Orb)</td><td rowspan="1" colspan="1">14.22 (±1.88)</td><td rowspan="1" colspan="1">(11.09–18.06)</td><td rowspan="1" colspan="1">10.14 (±1.13)</td><td rowspan="1" colspan="1">(8.62–13.02)</td><td rowspan="1" colspan="1">15.91 (±1.47)</td><td rowspan="1" colspan="1">(13.98–18.72)</td></tr><tr><td rowspan="1" colspan="1">Caudal peduncle depth</td><td rowspan="1" colspan="1">17.29 (±1.05)</td><td rowspan="1" colspan="1">(15.01–20.14)</td><td rowspan="1" colspan="1">17.1 (±0.62)</td><td rowspan="1" colspan="1">(15.65–18.22)</td><td rowspan="1" colspan="1">16.45 (±1.13)</td><td rowspan="1" colspan="1">(14.43–18.41)</td></tr><tr><td rowspan="1" colspan="1">Caudal peduncle length</td><td rowspan="1" colspan="1">10.32 (±2.17)</td><td rowspan="1" colspan="1">(7.41–19.79)</td><td rowspan="1" colspan="1">11.09 (±0.57)</td><td rowspan="1" colspan="1">(10.02–12.17)</td><td rowspan="1" colspan="1">12.81 (±0.74)</td><td rowspan="1" colspan="1">(11.63–14.44)</td></tr><tr><td rowspan="1" colspan="1">Pectoral-fin length (P1)</td><td rowspan="1" colspan="1">29.29 (±3.03)</td><td rowspan="1" colspan="1">(23.02–36.15)</td><td rowspan="1" colspan="1">30.03 (±2.33)</td><td rowspan="1" colspan="1">(24.51–34.47)</td><td rowspan="1" colspan="1">29.66 (±1.78)</td><td rowspan="1" colspan="1">(27.38–33.22)</td></tr><tr><td rowspan="1" colspan="1">Pelvic-fin length (P2)</td><td rowspan="1" colspan="1">23.34 (±4.45)</td><td rowspan="1" colspan="1">(16.63–34.73)</td><td rowspan="1" colspan="1">23.49 (±2.51)</td><td rowspan="1" colspan="1">(19.38–27.85)</td><td rowspan="1" colspan="1">24.22 (±4.71)</td><td rowspan="1" colspan="1">(17.21–33.97)</td></tr><tr><td rowspan="1" colspan="1">Last dorsal spine length</td><td rowspan="1" colspan="1">9.92 (±2.40)</td><td rowspan="1" colspan="1">(6.46–15.46)</td><td rowspan="1" colspan="1">9.72 (±1.78)</td><td rowspan="1" colspan="1">(7.24–12.59)</td><td rowspan="1" colspan="1">7.59 (±1.65)</td><td rowspan="1" colspan="1">(5.07–12.18)</td></tr></tbody></table></table-wrap><table-wrap id="T2" position="float" orientation="portrait"><label>Table 2.</label><caption><p>Comparison of meristic data from <italic><tp:taxon-name><tp:taxon-name-part taxon-name-part-type="genus" reg="Astronotus">Astronotus</tp:taxon-name-part><tp:taxon-name-part taxon-name-part-type="species" reg="mikoljii">mikoljii</tp:taxon-name-part></tp:taxon-name></italic> sp. nov., <italic><tp:taxon-name><tp:taxon-name-part taxon-name-part-type="genus" reg="Astronotus">A.</tp:taxon-name-part><tp:taxon-name-part taxon-name-part-type="species" reg="ocellatus">ocellatus</tp:taxon-name-part></tp:taxon-name></italic>, and <italic><tp:taxon-name><tp:taxon-name-part taxon-name-part-type="genus" reg="Astronotus">A.</tp:taxon-name-part><tp:taxon-name-part taxon-name-part-type="species" reg="crassipinnis">crassipinnis</tp:taxon-name-part></tp:taxon-name></italic>.</p></caption><table id="TID0EGKBK" rules="all"><tbody><tr><th rowspan="2" colspan="1">Meristic variable</th><th rowspan="1" colspan="1"><italic><tp:taxon-name><tp:taxon-name-part taxon-name-part-type="genus" reg="Astronotus">A.</tp:taxon-name-part><tp:taxon-name-part taxon-name-part-type="species" reg="mikoljii">mikoljii</tp:taxon-name-part></tp:taxon-name></italic> sp. nov.</th><th rowspan="1" colspan="1">
                    <italic>
                      <tp:taxon-name><tp:taxon-name-part taxon-name-part-type="genus" reg="Astronotus">A.</tp:taxon-name-part><tp:taxon-name-part taxon-name-part-type="species" reg="crassipinnis">crassipinnis</tp:taxon-name-part></tp:taxon-name>
                    </italic>
                  </th><th rowspan="1" colspan="1">
                    <italic>
                      <tp:taxon-name><tp:taxon-name-part taxon-name-part-type="genus" reg="Astronotus">A.</tp:taxon-name-part><tp:taxon-name-part taxon-name-part-type="species" reg="ocellatus">ocellatus</tp:taxon-name-part></tp:taxon-name>
                    </italic>
                  </th></tr><tr><th rowspan="1" colspan="1">mode (min–max)</th><th rowspan="1" colspan="1">mode (min–max)</th><th rowspan="1" colspan="1">mode (min–max)</th></tr><tr><td rowspan="1" colspan="1">Dorsal-fin rays (D)</td><td rowspan="1" colspan="1">20 (17–21)</td><td rowspan="1" colspan="1">18 (16–24)</td><td rowspan="1" colspan="1">18 (17–21)</td></tr><tr><td rowspan="1" colspan="1">Anal-fin rays (A)</td><td rowspan="1" colspan="1">18 (16–20)</td><td rowspan="1" colspan="1">18 (15–21)</td><td rowspan="1" colspan="1">17 (16–20)</td></tr><tr><td rowspan="1" colspan="1">Longitudinal scales (E1)</td><td rowspan="1" colspan="1">38 (35–41)</td><td rowspan="1" colspan="1">35 (33–41)</td><td rowspan="1" colspan="1">33 (31–35)</td></tr><tr><td rowspan="1" colspan="1">Upper lateral line scales (<abbrev xmlns:xlink="http://www.w3.org/1999/xlink" xlink:title="upper lateral-line scales" id="ABBRID0EOEBG" xlink:type="simple">ULL</abbrev>)</td><td rowspan="1" colspan="1">20 (18–21)</td><td rowspan="1" colspan="1">21 (19–22)</td><td rowspan="1" colspan="1">19 (18–22)</td></tr><tr><td rowspan="1" colspan="1">Lower lateral line scales (<abbrev xmlns:xlink="http://www.w3.org/1999/xlink" xlink:title="lower lateral-line scales" id="ABBRID0EAFBG" xlink:type="simple">LLL</abbrev>)</td><td rowspan="1" colspan="1">18 (15–21)</td><td rowspan="1" colspan="1">16 (12–20)</td><td rowspan="1" colspan="1">13 (11–16)</td></tr><tr><td rowspan="1" colspan="1">Scales above lateral line (ALL)</td><td rowspan="1" colspan="1">7 (7–8)</td><td rowspan="1" colspan="1">7 (7–8)</td><td rowspan="1" colspan="1">6 (6–7)</td></tr><tr><td rowspan="1" colspan="1">Scales below lateral line (<abbrev xmlns:xlink="http://www.w3.org/1999/xlink" xlink:title="scales below lower lateral line to anal-fin" id="ABBRID0E6FBG" xlink:type="simple">BLL</abbrev>)</td><td rowspan="1" colspan="1">10 (6–12)</td><td rowspan="1" colspan="1">12 (11–14)</td><td rowspan="1" colspan="1">12 (12–13)</td></tr><tr><td rowspan="1" colspan="1">Circumpeduncular scales (<abbrev xmlns:xlink="http://www.w3.org/1999/xlink" xlink:title="Circumpeduncular scales" id="ABBRID0ERGBG" xlink:type="simple">SPC</abbrev>)</td><td rowspan="1" colspan="1">28 (26–32)</td><td rowspan="1" colspan="1">30 (26–31)</td><td rowspan="1" colspan="1">29 (27–30)</td></tr><tr><td rowspan="1" colspan="1">Ceratobranchial gill rakers</td><td rowspan="1" colspan="1">10 (9–11)</td><td rowspan="1" colspan="1">9 (9–12)</td><td rowspan="1" colspan="1">11 (10–11)</td></tr><tr><td rowspan="1" colspan="1">Opercular scales</td><td rowspan="1" colspan="1">3 (3–5)</td><td rowspan="1" colspan="1">4 (3–5)</td><td rowspan="1" colspan="1">4 (3–5)</td></tr><tr><td rowspan="1" colspan="1">Cheek scales</td><td rowspan="1" colspan="1">8 (7–11)</td><td rowspan="1" colspan="1">10 (7–11)</td><td rowspan="1" colspan="1">11 (7–11)</td></tr></tbody></table></table-wrap></tp:treatment-sec><tp:treatment-sec sec-type="material" id="SECID0EFIBG"><title>Comparative material.</title><p><italic><tp:taxon-name><tp:taxon-name-part taxon-name-part-type="genus" reg="Astronotus">Astronotus</tp:taxon-name-part><tp:taxon-name-part taxon-name-part-type="species" reg="ocellatus">ocellatus</tp:taxon-name-part></tp:taxon-name></italic>. NPA-ICT 026472 (1) Brazil, Amazonas, Catalão, rio Solimões Bacia do Solimões, <named-content xmlns:xlink="http://www.w3.org/1999/xlink" content-type="dwc:verbatimCoordinates" xlink:type="simple"><named-content content-type="geo-json" specific-use="{&#34;type&#34;:&#34;Point&#34;,&#34;coordinates&#34;:[-59.912222,-3.159444]}" id="NCID0EZIBG" xlink:type="simple">3°9'34.00"S, 59°54'44.00"W</named-content></named-content>, 20 Dec 2002; <named-content xmlns:xlink="http://www.w3.org/1999/xlink" content-type="dwc:institutional_code" xlink:title="Instituto Nacional de Pesquisas da Amazônia" xlink:href="http://grbio.org/institution/instituto-nacional-de-pesquisas-da-amazonia" xlink:type="simple">INPA-ICT</named-content> 050911 (1) Brazil, Amazonas, rio Solimões, Ilha da Paciência, <named-content xmlns:xlink="http://www.w3.org/1999/xlink" content-type="dwc:verbatimCoordinates" xlink:type="simple"><named-content content-type="geo-json" specific-use="{&#34;type&#34;:&#34;Point&#34;,&#34;coordinates&#34;:[-60.203139,-3.334889]}" id="NCID0EGJBG" xlink:type="simple">3°20'5.60"S, 60°12'11.30"W</named-content></named-content>, Manaquiri, 18 Dec 2011; J. Santos, R. Orta, F. Pena leg.; <named-content xmlns:xlink="http://www.w3.org/1999/xlink" content-type="dwc:institutional_code" xlink:title="Instituto Nacional de Pesquisas da Amazônia" xlink:href="http://grbio.org/institution/instituto-nacional-de-pesquisas-da-amazonia" xlink:type="simple">INPA-ICT</named-content> 050912 (1) Brazil, Amazonas, rio Solimões, Ilha da Paciência, <named-content xmlns:xlink="http://www.w3.org/1999/xlink" content-type="dwc:verbatimCoordinates" xlink:type="simple"><named-content content-type="geo-json" specific-use="{&#34;type&#34;:&#34;Point&#34;,&#34;coordinates&#34;:[-60.203139,-3.334889]}" id="NCID0ETJBG" xlink:type="simple">3°20'5.60"S, 60°12'11.30"W</named-content></named-content>, Manaquiri, 18 Dec 2011; J. Santos, R. Ota, F. Pena leg.; <named-content xmlns:xlink="http://www.w3.org/1999/xlink" content-type="dwc:institutional_code" xlink:title="Instituto Nacional de Pesquisas da Amazônia" xlink:href="http://grbio.org/institution/instituto-nacional-de-pesquisas-da-amazonia" xlink:type="simple">INPA-ICT</named-content> 033076 (1) Brazil, Tabatinga, rio Solimões, <named-content xmlns:xlink="http://www.w3.org/1999/xlink" content-type="dwc:verbatimCoordinates" xlink:type="simple"><named-content content-type="geo-json" specific-use="{&#34;type&#34;:&#34;Point&#34;,&#34;coordinates&#34;:[-69.338611,-3.958889]}" id="NCID0EAKBG" xlink:type="simple">3°57'32.00"S, 69°20'19.00"W</named-content></named-content>, town of Palmares, 02 Sept 2003; Jansen Zuanon leg.; <named-content xmlns:xlink="http://www.w3.org/1999/xlink" content-type="dwc:institutional_code" xlink:title="Instituto Nacional de Pesquisas da Amazônia" xlink:href="http://grbio.org/institution/instituto-nacional-de-pesquisas-da-amazonia" xlink:type="simple">INPA-ICT</named-content> 033913 (1) Brazil, Amazonas, São Sebastião de Uatumã, rio Uatumã, 30 Oct 2009; R. Leitão, R. Lazzarotto leg.; <named-content xmlns:xlink="http://www.w3.org/1999/xlink" content-type="dwc:institutional_code" xlink:title="Instituto Nacional de Pesquisas da Amazônia" xlink:href="http://grbio.org/institution/instituto-nacional-de-pesquisas-da-amazonia" xlink:type="simple">INPA-ICT</named-content> 033889 (1) Brazil, Amazonas, rio Nhamunda, <named-content xmlns:xlink="http://www.w3.org/1999/xlink" content-type="dwc:verbatimCoordinates" xlink:type="simple"><named-content content-type="geo-json" specific-use="{&#34;type&#34;:&#34;Point&#34;,&#34;coordinates&#34;:[-56.773056,-2.230833]}" id="NCID0ESKBG" xlink:type="simple">2°13'51.00"S, 56°46'23.00"W</named-content></named-content>, município Nhamunda, 21 Sept 2009; R. Leitão, R. Lazzarotto leg.; INPA 050452 (2) Brazil, Amazonas, rio Preto da Eva, <named-content xmlns:xlink="http://www.w3.org/1999/xlink" content-type="dwc:verbatimCoordinates" xlink:type="simple"><named-content content-type="geo-json" specific-use="{&#34;type&#34;:&#34;Point&#34;,&#34;coordinates&#34;:[-59.477389,-2.743917]}" id="NCID0E1KBG" xlink:type="simple">2°44'38.10"S, 59°28'38.60"W</named-content></named-content>, highway AM-010, km 110, 20 Aug 2014; INPA 22331 (1) Brazil, Amazonas, Lago do Boto, RDS do lago Piranha, Manacapuru, 30 Jan 2003; Ivanildo; <named-content xmlns:xlink="http://www.w3.org/1999/xlink" content-type="dwc:institutional_code" xlink:title="Instituto Nacional de Pesquisas da Amazônia" xlink:href="http://grbio.org/institution/instituto-nacional-de-pesquisas-da-amazonia" xlink:type="simple">INPA-ICT</named-content> 033437 (2) Brazil, Amazonas, Lago Ressaca Grande, rio Solimões, <named-content xmlns:xlink="http://www.w3.org/1999/xlink" content-type="dwc:verbatimCoordinates" xlink:type="simple"><named-content content-type="geo-json" specific-use="{&#34;type&#34;:&#34;Point&#34;,&#34;coordinates&#34;:[-66.154722,-2.473889]}" id="NCID0EHLBG" xlink:type="simple">2°28'26.00"S, 66°9'17.00"W</named-content></named-content>, Fonte Boa, 08 Sept 2003; Jansen Zuanon leg.; INPA 17486 (1) Brazil, Amazonas, pool in Lago Secado, rio Purus, Santa Lucia, 03 Jun 2001; Lucia Rapp-Daniel leg.; INPA 17364 (3) Brazil, Amazonas, Lago Campinas, rio Purus, 05 Jun 2001; Lucia Rapp Py-Daniel leg; <named-content xmlns:xlink="http://www.w3.org/1999/xlink" content-type="dwc:institutional_code" xlink:title="Instituto Nacional de Pesquisas da Amazônia" xlink:href="http://grbio.org/institution/instituto-nacional-de-pesquisas-da-amazonia" xlink:type="simple">INPA-ICT</named-content> 029312 (49) Brazil, Amazonas, RDS Uacari, stream near community of Pupunha; <named-content xmlns:xlink="http://www.w3.org/1999/xlink" content-type="dwc:verbatimCoordinates" xlink:type="simple"><named-content content-type="geo-json" specific-use="{&#34;type&#34;:&#34;Point&#34;,&#34;coordinates&#34;:[-67.786944,-5.596389]}" id="NCID0EULBG" xlink:type="simple">5°35'47.00"S, 67°47'13.00"W</named-content></named-content>; 26 Nov 2007; Martins, A.R. leg.; <named-content xmlns:xlink="http://www.w3.org/1999/xlink" content-type="dwc:institutional_code" xlink:title="Instituto Nacional de Pesquisas da Amazônia" xlink:href="http://grbio.org/institution/instituto-nacional-de-pesquisas-da-amazonia" xlink:type="simple">INPA-ICT</named-content> 007143 (1) Brazil, Para, Rio Cupari, near mouth of Tapajon River, <named-content xmlns:xlink="http://www.w3.org/1999/xlink" content-type="dwc:verbatimCoordinates" xlink:type="simple"><named-content content-type="geo-json" specific-use="{&#34;type&#34;:&#34;Point&#34;,&#34;coordinates&#34;:[-55.390278,-3.741944]}" id="NCID0EBMBG" xlink:type="simple">3°44'31.00"S, 55°23'25.00"W</named-content></named-content>, 27 Oct 1991; Zuanon, J.A. leg.; <named-content xmlns:xlink="http://www.w3.org/1999/xlink" content-type="dwc:institutional_code" xlink:title="Instituto Nacional de Pesquisas da Amazônia" xlink:href="http://grbio.org/institution/instituto-nacional-de-pesquisas-da-amazonia" xlink:type="simple">INPA-ICT</named-content> 007170 (1) Brazil, Para, Rio Cupari, near mouth of Tapajos River; 27 Oct 1991; Zuanon, J.A. leg; <named-content xmlns:xlink="http://www.w3.org/1999/xlink" content-type="dwc:institutional_code" xlink:title="Instituto Nacional de Pesquisas da Amazônia" xlink:href="http://grbio.org/institution/instituto-nacional-de-pesquisas-da-amazonia" xlink:type="simple">INPA-ICT</named-content> 007333 (1) Brazil, Tocantins, Rio Tocantins, Icangui; Brazil, Pará, Tucuruí, <named-content xmlns:xlink="http://www.w3.org/1999/xlink" content-type="dwc:verbatimCoordinates" xlink:type="simple"><named-content content-type="geo-json" specific-use="{&#34;type&#34;:&#34;Point&#34;,&#34;coordinates&#34;:[-49.639400,-3.830500]}" id="NCID0ETMBG" xlink:type="simple">3°49'49.80"S, 49°38'21.84"W</named-content></named-content>, 28 Jun 1980; Equipe de Ictiologia do INPA leg.; <named-content xmlns:xlink="http://www.w3.org/1999/xlink" content-type="dwc:institutional_code" xlink:title="Instituto Nacional de Pesquisas da Amazônia" xlink:href="http://grbio.org/institution/instituto-nacional-de-pesquisas-da-amazonia" xlink:type="simple">INPA-ICT</named-content> 020454 (1) Brazil, Tocantins, Lago das Ariranhas, rio Araguaia; Brazil, Tocantins, Caseara, <named-content xmlns:xlink="http://www.w3.org/1999/xlink" content-type="dwc:verbatimCoordinates" xlink:type="simple"><named-content content-type="geo-json" specific-use="{&#34;type&#34;:&#34;Point&#34;,&#34;coordinates&#34;:[-49.966600,-9.234800]}" id="NCID0EANBG" xlink:type="simple">9°14'5.28"S, 49°57'59.76"W</named-content></named-content>, 11 Nov 2000; Equipe de Ictiologia do INPA leg.; <named-content xmlns:xlink="http://www.w3.org/1999/xlink" content-type="dwc:institutional_code" xlink:title="Instituto Nacional de Pesquisas da Amazônia" xlink:href="http://grbio.org/institution/instituto-nacional-de-pesquisas-da-amazonia" xlink:type="simple">INPA-ICT</named-content> 020663, (2) Brazil, Tocantins, Rio Tocantins, Jabutizão, <named-content xmlns:xlink="http://www.w3.org/1999/xlink" content-type="dwc:verbatimCoordinates" xlink:type="simple"><named-content content-type="geo-json" specific-use="{&#34;type&#34;:&#34;Point&#34;,&#34;coordinates&#34;:[-49.475500,-7.732100]}" id="NCID0ENNBG" xlink:type="simple">7°43'55.56"S, 49°28'31.80"W</named-content></named-content>, 10 May 2000; Santos, G.M. leg; <named-content xmlns:xlink="http://www.w3.org/1999/xlink" content-type="dwc:institutional_code" xlink:title="Instituto Nacional de Pesquisas da Amazônia" xlink:href="http://grbio.org/institution/instituto-nacional-de-pesquisas-da-amazonia" xlink:type="simple">INPA-ICT</named-content> 040585 (1) Brazil, Pará, Mercado do Porto, collected from stream tributary to Xingu River, near Vitória do Xingu, <named-content xmlns:xlink="http://www.w3.org/1999/xlink" content-type="dwc:verbatimCoordinates" xlink:type="simple"><named-content content-type="geo-json" specific-use="{&#34;type&#34;:&#34;Point&#34;,&#34;coordinates&#34;:[-52.012500,-2.880833]}" id="NCID0E1NBG" xlink:type="simple">2°52'51.00"S, 52°0'45.00"W</named-content></named-content>, 23 Sept 2013; Sabaj, M. H. leg; <named-content xmlns:xlink="http://www.w3.org/1999/xlink" content-type="dwc:institutional_code" xlink:title="Instituto Nacional de Pesquisas da Amazônia" xlink:href="http://grbio.org/institution/instituto-nacional-de-pesquisas-da-amazonia" xlink:type="simple">INPA-ICT</named-content> 043339 (6) Brazil, Pará, Xingu River, specimens bought in market, near Tucuri stream around Vitória do Xingu; 07 Mar 2014; Martins, A.R. leg.</p><p><italic><tp:taxon-name><tp:taxon-name-part taxon-name-part-type="genus" reg="Astronotus">Astronotus</tp:taxon-name-part><tp:taxon-name-part taxon-name-part-type="species" reg="crassipinnis">crassipinnis</tp:taxon-name-part></tp:taxon-name></italic>. <named-content xmlns:xlink="http://www.w3.org/1999/xlink" content-type="dwc:institutional_code" xlink:title="Instituto Nacional de Pesquisas da Amazônia" xlink:href="http://grbio.org/institution/instituto-nacional-de-pesquisas-da-amazonia" xlink:type="simple">INPA-ICT</named-content> 021697 (1) Brazil, Rondônia, rio Novo, Guaporé, <named-content xmlns:xlink="http://www.w3.org/1999/xlink" content-type="dwc:verbatimCoordinates" xlink:type="simple"><named-content content-type="geo-json" specific-use="{&#34;type&#34;:&#34;Point&#34;,&#34;coordinates&#34;:[-64.576111,-11.491389]}" id="NCID0EZOBG" xlink:type="simple">11°29'29.00"S, 64°34'34.00"W</named-content></named-content>, 27 Jul 2003; Torrente Vilara; <named-content xmlns:xlink="http://www.w3.org/1999/xlink" content-type="dwc:institutional_code" xlink:title="Instituto Nacional de Pesquisas da Amazônia" xlink:href="http://grbio.org/institution/instituto-nacional-de-pesquisas-da-amazonia" xlink:type="simple">INPA-ICT</named-content> 038549 (2) Lago do Bodo, Bom Jardim, Porto Velho (Brazil, Rondônia), <named-content xmlns:xlink="http://www.w3.org/1999/xlink" content-type="dwc:verbatimCoordinates" xlink:type="simple"><named-content content-type="geo-json" specific-use="{&#34;type&#34;:&#34;Point&#34;,&#34;coordinates&#34;:[-63.623889,-8.541944]}" id="NCID0EGPBG" xlink:type="simple">8°32'31.00"S, 63°37'26.00"W</named-content></named-content>, 12 Ago 2011, L. Costas, F. Viera, leg.; <named-content xmlns:xlink="http://www.w3.org/1999/xlink" content-type="dwc:institutional_code" xlink:title="Instituto Nacional de Pesquisas da Amazônia" xlink:href="http://grbio.org/institution/instituto-nacional-de-pesquisas-da-amazonia" xlink:type="simple">INPA-ICT</named-content> 049921 (3) Brazil, Rondônia, Rio Guaporé, Surpresa, <named-content xmlns:xlink="http://www.w3.org/1999/xlink" content-type="dwc:verbatimCoordinates" xlink:type="simple"><named-content content-type="geo-json" specific-use="{&#34;type&#34;:&#34;Point&#34;,&#34;coordinates&#34;:[-65.645556,-10.103056]}" id="NCID0ETPBG" xlink:type="simple">10°06'11"S, 65°38'44"W</named-content></named-content>, 21 Set 1985; G.M. dos Santos leg.; <named-content xmlns:xlink="http://www.w3.org/1999/xlink" content-type="dwc:institutional_code" xlink:title="Instituto Nacional de Pesquisas da Amazônia" xlink:href="http://grbio.org/institution/instituto-nacional-de-pesquisas-da-amazonia" xlink:type="simple">INPA-ICT</named-content> 049922 (2) Brazil, Rondônia, mouth of Guaporé River, near Surpresa, <named-content xmlns:xlink="http://www.w3.org/1999/xlink" content-type="dwc:verbatimCoordinates" xlink:type="simple"><named-content content-type="geo-json" specific-use="{&#34;type&#34;:&#34;Point&#34;,&#34;coordinates&#34;:[-65.003056,-11.328889]}" id="NCID0EAQBG" xlink:type="simple">11°19'44"S, 64°60'11"W</named-content></named-content>, 16 Jun 1984; Costa Marques, G.M. dos Santos leg.; <named-content xmlns:xlink="http://www.w3.org/1999/xlink" content-type="dwc:institutional_code" xlink:title="Instituto Nacional de Pesquisas da Amazônia" xlink:href="http://grbio.org/institution/instituto-nacional-de-pesquisas-da-amazonia" xlink:type="simple">INPA-ICT</named-content> 049923 (1) Brazil, Rondônia, Rio Pacaás-Novos, blackwater flooded forest ca. 15 km upstream from mouth of Pacaás Novos River, Guajará-Mirim, 02 Apr1987, G.M. dos Santos leg.</p></tp:treatment-sec><tp:treatment-sec sec-type="diagnosis" id="SECID0EKQBG"><title>Diagnosis.</title><p>The new species is distinguished from congeners by the following combination of characters: two or three supraneural bones (Fig. <xref ref-type="fig" rid="F4">4</xref>) (vs. two); absence of the spinous process (hypurapophysis) on the anterosuperior border of the parahypural bone (hypural complex) in <italic><tp:taxon-name><tp:taxon-name-part taxon-name-part-type="genus" reg="Astronotus">Astronotus</tp:taxon-name-part><tp:taxon-name-part taxon-name-part-type="species" reg="mikoljii">mikoljii</tp:taxon-name-part></tp:taxon-name></italic> sp. nov. (vs. present in <italic><tp:taxon-name><tp:taxon-name-part taxon-name-part-type="genus" reg="Astronotus">A.</tp:taxon-name-part><tp:taxon-name-part taxon-name-part-type="species" reg="ocellatus">ocellatus</tp:taxon-name-part></tp:taxon-name></italic> and <italic><tp:taxon-name><tp:taxon-name-part taxon-name-part-type="genus" reg="Astronotus">A.</tp:taxon-name-part><tp:taxon-name-part taxon-name-part-type="species" reg="crassipinnis">crassipinnis</tp:taxon-name-part></tp:taxon-name></italic>) (Fig. <xref ref-type="fig" rid="F5">5</xref>). The sagitta otolith in <italic><tp:taxon-name><tp:taxon-name-part taxon-name-part-type="genus" reg="Astronotus">A.</tp:taxon-name-part><tp:taxon-name-part taxon-name-part-type="species" reg="mikoljii">mikoljii</tp:taxon-name-part></tp:taxon-name></italic> sp. nov. is oval, with strongly crenulated ventral and dorsal margins (vs. elliptical and smooth-lobed margins in <italic><tp:taxon-name><tp:taxon-name-part taxon-name-part-type="genus" reg="Astronotus">A.</tp:taxon-name-part><tp:taxon-name-part taxon-name-part-type="species" reg="crassipinnis">crassipinnis</tp:taxon-name-part></tp:taxon-name></italic>, and elliptical and smooth-dentate margins <italic><tp:taxon-name><tp:taxon-name-part taxon-name-part-type="genus" reg="Astronotus">A.</tp:taxon-name-part><tp:taxon-name-part taxon-name-part-type="species" reg="ocellatus">ocellatus</tp:taxon-name-part></tp:taxon-name></italic>); the rostrum is projected with an elongated process, in <italic><tp:taxon-name><tp:taxon-name-part taxon-name-part-type="genus" reg="Astronotus">A.</tp:taxon-name-part><tp:taxon-name-part taxon-name-part-type="species" reg="mikoljii">mikoljii</tp:taxon-name-part></tp:taxon-name></italic> sp. nov. (vs. rostrum process short in <italic><tp:taxon-name><tp:taxon-name-part taxon-name-part-type="genus" reg="Astronotus">A.</tp:taxon-name-part><tp:taxon-name-part taxon-name-part-type="species" reg="crassipinnis">crassipinnis</tp:taxon-name-part></tp:taxon-name></italic> and <italic><tp:taxon-name><tp:taxon-name-part taxon-name-part-type="genus" reg="Astronotus">A.</tp:taxon-name-part><tp:taxon-name-part taxon-name-part-type="species" reg="ocellatus">ocellatus</tp:taxon-name-part></tp:taxon-name></italic>); the posterior region of the sagitta otolith is rounded in <italic><tp:taxon-name><tp:taxon-name-part taxon-name-part-type="genus" reg="Astronotus">A.</tp:taxon-name-part><tp:taxon-name-part taxon-name-part-type="species" reg="mikoljii">mikoljii</tp:taxon-name-part></tp:taxon-name></italic> sp. nov. (vs. straight or flat in <italic><tp:taxon-name><tp:taxon-name-part taxon-name-part-type="genus" reg="Astronotus">A.</tp:taxon-name-part><tp:taxon-name-part taxon-name-part-type="species" reg="crassipinnis">crassipinnis</tp:taxon-name-part></tp:taxon-name></italic> and <italic><tp:taxon-name><tp:taxon-name-part taxon-name-part-type="genus" reg="Astronotus">A.</tp:taxon-name-part><tp:taxon-name-part taxon-name-part-type="species" reg="ocellatus">ocellatus</tp:taxon-name-part></tp:taxon-name></italic>) (Fig. <xref ref-type="fig" rid="F6">6</xref>). The aspect ratio of sagitta otoliths in <italic><tp:taxon-name><tp:taxon-name-part taxon-name-part-type="genus" reg="Astronotus">A.</tp:taxon-name-part><tp:taxon-name-part taxon-name-part-type="species" reg="mikoljii">mikoljii</tp:taxon-name-part></tp:taxon-name></italic> sp. nov. (AR = 0.665) is higher than that of <italic><tp:taxon-name><tp:taxon-name-part taxon-name-part-type="genus" reg="Astronotus">A.</tp:taxon-name-part><tp:taxon-name-part taxon-name-part-type="species" reg="ocellatus">ocellatus</tp:taxon-name-part></tp:taxon-name></italic> (AR = 0.606), and <italic><tp:taxon-name><tp:taxon-name-part taxon-name-part-type="genus" reg="Astronotus">A.</tp:taxon-name-part><tp:taxon-name-part taxon-name-part-type="species" reg="crassipinnis">crassipinnis</tp:taxon-name-part></tp:taxon-name></italic> (AR = 0.585), and the differences are statistically significant at <italic>P</italic> &lt; 0.05. The roundness index was highest in <italic><tp:taxon-name><tp:taxon-name-part taxon-name-part-type="genus" reg="Astronotus">A.</tp:taxon-name-part><tp:taxon-name-part taxon-name-part-type="species" reg="mikoljii">mikoljii</tp:taxon-name-part></tp:taxon-name></italic> sp. nov. (<abbrev xmlns:xlink="http://www.w3.org/1999/xlink" xlink:title="roundness index" id="ABBRID0EOWBG" xlink:type="simple">Rd</abbrev> = 0.597) vs. <italic><tp:taxon-name><tp:taxon-name-part taxon-name-part-type="genus" reg="Astronotus">A.</tp:taxon-name-part><tp:taxon-name-part taxon-name-part-type="species" reg="ocellatus">ocellatus</tp:taxon-name-part></tp:taxon-name></italic> (<abbrev xmlns:xlink="http://www.w3.org/1999/xlink" xlink:title="roundness index" id="ABBRID0E4WBG" xlink:type="simple">Rd</abbrev> = 0.545) and <italic><tp:taxon-name><tp:taxon-name-part taxon-name-part-type="genus" reg="Astronotus">A.</tp:taxon-name-part><tp:taxon-name-part taxon-name-part-type="species" reg="crassipinnis">crassipinnis</tp:taxon-name-part></tp:taxon-name></italic> (<abbrev xmlns:xlink="http://www.w3.org/1999/xlink" xlink:title="roundness index" id="ABBRID0EMXBG" xlink:type="simple">Rd</abbrev> = 0.543) (<italic>P</italic> &lt; 0.05). Also the morphometric index showed higher values in <italic><tp:taxon-name><tp:taxon-name-part taxon-name-part-type="genus" reg="Astronotus">A.</tp:taxon-name-part><tp:taxon-name-part taxon-name-part-type="species" reg="mikoljii">mikoljii</tp:taxon-name-part></tp:taxon-name></italic> sp. nov. compared to <italic><tp:taxon-name><tp:taxon-name-part taxon-name-part-type="genus" reg="Astronotus">A.</tp:taxon-name-part><tp:taxon-name-part taxon-name-part-type="species" reg="ocellatus">ocellatus</tp:taxon-name-part></tp:taxon-name></italic> (0.837 vs. 0.767) and <italic><tp:taxon-name><tp:taxon-name-part taxon-name-part-type="genus" reg="Astronotus">A.</tp:taxon-name-part><tp:taxon-name-part taxon-name-part-type="species" reg="crassipinnis">crassipinnis</tp:taxon-name-part></tp:taxon-name></italic> (0.735) (Suppl. material <xref ref-type="supplementary-material" rid="S1">1</xref>: Table S2). The new species also is distinguished from congeners by the following combination of morphometric characters: the mean head length of <italic><tp:taxon-name><tp:taxon-name-part taxon-name-part-type="genus" reg="Astronotus">A.</tp:taxon-name-part><tp:taxon-name-part taxon-name-part-type="species" reg="mikoljii">mikoljii</tp:taxon-name-part></tp:taxon-name></italic> sp. nov. (36.72% SL) is longer than that of <italic><tp:taxon-name><tp:taxon-name-part taxon-name-part-type="genus" reg="Astronotus">A.</tp:taxon-name-part><tp:taxon-name-part taxon-name-part-type="species" reg="crassipinnis">crassipinnis</tp:taxon-name-part></tp:taxon-name></italic> (35.01% SL), and also <italic><tp:taxon-name><tp:taxon-name-part taxon-name-part-type="genus" reg="Astronotus">A.</tp:taxon-name-part><tp:taxon-name-part taxon-name-part-type="species" reg="ocellatus">ocellatus</tp:taxon-name-part></tp:taxon-name></italic> (33.26% SL); the mean diameter of the orbit of <italic><tp:taxon-name><tp:taxon-name-part taxon-name-part-type="genus" reg="Astronotus">A.</tp:taxon-name-part><tp:taxon-name-part taxon-name-part-type="species" reg="mikoljii">mikoljii</tp:taxon-name-part></tp:taxon-name></italic> sp. nov. (9.06% SL) is greater than that of <italic><tp:taxon-name><tp:taxon-name-part taxon-name-part-type="genus" reg="Astronotus">A.</tp:taxon-name-part><tp:taxon-name-part taxon-name-part-type="species" reg="ocellatus">ocellatus</tp:taxon-name-part></tp:taxon-name></italic> (7.36%SL) and that of <italic><tp:taxon-name><tp:taxon-name-part taxon-name-part-type="genus" reg="Astronotus">A.</tp:taxon-name-part><tp:taxon-name-part taxon-name-part-type="species" reg="crassipinnis">crassipinnis</tp:taxon-name-part></tp:taxon-name></italic> (7.73% SL); the mean pre-orbital depth of <italic><tp:taxon-name><tp:taxon-name-part taxon-name-part-type="genus" reg="Astronotus">A.</tp:taxon-name-part><tp:taxon-name-part taxon-name-part-type="species" reg="mikoljii">mikoljii</tp:taxon-name-part></tp:taxon-name></italic> sp. nov. (14.22% SL) is greater than that of <italic><tp:taxon-name><tp:taxon-name-part taxon-name-part-type="genus" reg="Astronotus">A.</tp:taxon-name-part><tp:taxon-name-part taxon-name-part-type="species" reg="crassipinnis">crassipinnis</tp:taxon-name-part></tp:taxon-name></italic> (10.14% SL) but less than that of <italic><tp:taxon-name><tp:taxon-name-part taxon-name-part-type="genus" reg="Astronotus">A.</tp:taxon-name-part><tp:taxon-name-part taxon-name-part-type="species" reg="ocellatus">ocellatus</tp:taxon-name-part></tp:taxon-name></italic> (15.91% SL); the mean snout length of <italic><tp:taxon-name><tp:taxon-name-part taxon-name-part-type="genus" reg="Astronotus">A.</tp:taxon-name-part><tp:taxon-name-part taxon-name-part-type="species" reg="mikoljii">mikoljii</tp:taxon-name-part></tp:taxon-name></italic> sp. nov. (11.53% SL) is longer than that of <italic><tp:taxon-name><tp:taxon-name-part taxon-name-part-type="genus" reg="Astronotus">A.</tp:taxon-name-part><tp:taxon-name-part taxon-name-part-type="species" reg="crassipinnis">crassipinnis</tp:taxon-name-part></tp:taxon-name></italic> (5.36% SL), and <italic><tp:taxon-name><tp:taxon-name-part taxon-name-part-type="genus" reg="Astronotus">A.</tp:taxon-name-part><tp:taxon-name-part taxon-name-part-type="species" reg="ocellatus">ocellatus</tp:taxon-name-part></tp:taxon-name></italic> (10.67% SL) (Tables <xref ref-type="table" rid="T1">1</xref>, <xref ref-type="table" rid="T2">2</xref>).</p><fig id="F4" position="float" orientation="portrait"><object-id xmlns:xlink="http://www.w3.org/1999/xlink" content-type="doi" xlink:type="simple">10.3897/zookeys.1113.81240.figure4</object-id><object-id xmlns:xlink="http://www.w3.org/1999/xlink" content-type="arpha" xlink:type="simple">2242A413-FFD6-564A-BCAB-716DF563227D</object-id><label>Figure 4.</label><caption><p>Radiographs of paratypes of <italic><tp:taxon-name><tp:taxon-name-part taxon-name-part-type="genus" reg="Astronotus">Astronotus</tp:taxon-name-part><tp:taxon-name-part taxon-name-part-type="species" reg="mikoljii">mikoljii</tp:taxon-name-part></tp:taxon-name></italic> sp. nov. and details of the supraneural bones <bold>A</bold><named-content xmlns:xlink="http://www.w3.org/1999/xlink" content-type="dwc:institutional_code" xlink:title="Museo de Historia Natural La Salle" xlink:href="http://grbio.org/institution/coleccion-de-mastozoologia-museo-de-historia-natural-de-la-salle" xlink:type="simple">MHNLS</named-content> 198 (116.7 mm SL) <bold>B</bold><named-content xmlns:xlink="http://www.w3.org/1999/xlink" content-type="dwc:institutional_code" xlink:title="Museo de Historia Natural La Salle" xlink:href="http://grbio.org/institution/coleccion-de-mastozoologia-museo-de-historia-natural-de-la-salle" xlink:type="simple">MHNLS</named-content> 26123 (140.4 mm SL) <bold>C</bold><named-content xmlns:xlink="http://www.w3.org/1999/xlink" content-type="dwc:institutional_code" xlink:title="Museo de Historia Natural La Salle" xlink:href="http://grbio.org/institution/coleccion-de-mastozoologia-museo-de-historia-natural-de-la-salle" xlink:type="simple">MHNLS</named-content> 24054 (227.5 mm SL). Scale bars: 10 mm.</p></caption><graphic xmlns:xlink="http://www.w3.org/1999/xlink" xlink:href="zookeys-1113-111_article-81240__-g004.jpg" position="float" orientation="portrait" xlink:type="simple" id="oo_716298.jpg"><uri content-type="original_file" xlink:type="simple">https://binary.pensoft.net/fig/716298</uri></graphic></fig><fig id="F5" position="float" orientation="portrait"><object-id xmlns:xlink="http://www.w3.org/1999/xlink" content-type="doi" xlink:type="simple">10.3897/zookeys.1113.81240.figure5</object-id><object-id xmlns:xlink="http://www.w3.org/1999/xlink" content-type="arpha" xlink:type="simple">58EB8145-1B79-5AB0-A0D3-6E3D76541547</object-id><label>Figure 5.</label><caption><p>Radiographs of the caudal skeleton in <italic><tp:taxon-name><tp:taxon-name-part taxon-name-part-type="genus" reg="Astronotus">Astronotus</tp:taxon-name-part></tp:taxon-name></italic> species showing magnified details <bold>A</bold><italic><tp:taxon-name><tp:taxon-name-part taxon-name-part-type="genus" reg="Astronotus">A.</tp:taxon-name-part><tp:taxon-name-part taxon-name-part-type="species" reg="mikoljii">mikoljii</tp:taxon-name-part></tp:taxon-name></italic> sp. nov. (<named-content xmlns:xlink="http://www.w3.org/1999/xlink" content-type="dwc:institutional_code" xlink:title="Museo de Historia Natural La Salle" xlink:href="http://grbio.org/institution/coleccion-de-mastozoologia-museo-de-historia-natural-de-la-salle" xlink:type="simple">MHNLS</named-content> 24059, 205.5 mm SL) <bold>B</bold><italic><tp:taxon-name><tp:taxon-name-part taxon-name-part-type="genus" reg="Astronotus">A.</tp:taxon-name-part><tp:taxon-name-part taxon-name-part-type="species" reg="crassipinnis">crassipinnis</tp:taxon-name-part></tp:taxon-name></italic><named-content xmlns:xlink="http://www.w3.org/1999/xlink" content-type="dwc:institutional_code" xlink:title="Instituto Nacional de Pesquisas da Amazônia" xlink:href="http://grbio.org/institution/instituto-nacional-de-pesquisas-da-amazonia" xlink:type="simple">INPA-ICT</named-content> 33889 (204.3 mm SL) <bold>C</bold><italic><tp:taxon-name><tp:taxon-name-part taxon-name-part-type="genus" reg="Astronotus">A.</tp:taxon-name-part><tp:taxon-name-part taxon-name-part-type="species" reg="ocellatus">ocellatus</tp:taxon-name-part></tp:taxon-name></italic><named-content xmlns:xlink="http://www.w3.org/1999/xlink" content-type="dwc:institutional_code" xlink:title="Smithsonian Institution National Museum of Natural History, Washington D.C., U.S.A." xlink:href="http://grbio.org/institution/smithsonian-institution-national-museum-natural-history-0" xlink:type="simple">USNM</named-content> 284442 (79.6 mm SL). Abbreviations: hypurapophysis (<abbrev xmlns:xlink="http://www.w3.org/1999/xlink" xlink:title="hypuraphophysis" id="ABBRID0E1AAI" xlink:type="simple">PP</abbrev>) of parahypural bone (<abbrev xmlns:xlink="http://www.w3.org/1999/xlink" xlink:title="parahypural" id="ABBRID0E5AAI" xlink:type="simple">PH</abbrev>), epurals (E1 – E2) and neural spine (NEU2, diastema (D), preural centrum (<abbrev xmlns:xlink="http://www.w3.org/1999/xlink" xlink:title="preural centrum" id="ABBRID0ECBAI" xlink:type="simple">CP</abbrev>), epaxial caudal rays (<abbrev xmlns:xlink="http://www.w3.org/1999/xlink" xlink:title="epaxial caudal Rays" id="ABBRID0EGBAI" xlink:type="simple">ECR</abbrev>), hypaxial caudal rays (<abbrev xmlns:xlink="http://www.w3.org/1999/xlink" xlink:title="hypaxial caudal rays" id="ABBRID0EKBAI" xlink:type="simple">HCR</abbrev>), epaxial procurrent caudal rays (<abbrev xmlns:xlink="http://www.w3.org/1999/xlink" xlink:title="epaxial procurrent caudal rays" id="ABBRID0EOBAI" xlink:type="simple">EPCR</abbrev>) hypaxial procurrent caudal rays (<abbrev xmlns:xlink="http://www.w3.org/1999/xlink" xlink:title="hypaxial procurrent caudal rays" id="ABBRID0ESBAI" xlink:type="simple">HPCR</abbrev>). Scale bars: 2 mm.</p></caption><graphic xmlns:xlink="http://www.w3.org/1999/xlink" xlink:href="zookeys-1113-111_article-81240__-g005.jpg" position="float" orientation="portrait" xlink:type="simple" id="oo_716299.jpg"><uri content-type="original_file" xlink:type="simple">https://binary.pensoft.net/fig/716299</uri></graphic></fig><fig id="F6" position="float" orientation="portrait"><object-id xmlns:xlink="http://www.w3.org/1999/xlink" content-type="doi" xlink:type="simple">10.3897/zookeys.1113.81240.figure6</object-id><object-id xmlns:xlink="http://www.w3.org/1999/xlink" content-type="arpha" xlink:type="simple">BF68C3D5-0172-54AA-B85B-55037432AB1D</object-id><label>Figure 6.</label><caption><p>Left sagitta otoliths (medial view) of <bold>A</bold><italic><tp:taxon-name><tp:taxon-name-part taxon-name-part-type="genus" reg="Astronotus">Astronotus</tp:taxon-name-part><tp:taxon-name-part taxon-name-part-type="species" reg="mikoljii">mikoljii</tp:taxon-name-part></tp:taxon-name></italic> sp. nov. <bold>B</bold><italic><tp:taxon-name><tp:taxon-name-part taxon-name-part-type="genus" reg="Astronotus">A.</tp:taxon-name-part><tp:taxon-name-part taxon-name-part-type="species" reg="crassipinnis">crassipinnis</tp:taxon-name-part></tp:taxon-name></italic><bold>C</bold><italic><tp:taxon-name><tp:taxon-name-part taxon-name-part-type="genus" reg="Astronotus">A.</tp:taxon-name-part><tp:taxon-name-part taxon-name-part-type="species" reg="ocellatus">ocellatus.</tp:taxon-name-part></tp:taxon-name></italic> Scale bars: 1 mm.</p></caption><graphic xmlns:xlink="http://www.w3.org/1999/xlink" xlink:href="zookeys-1113-111_article-81240__-g006.jpg" position="float" orientation="portrait" xlink:type="simple" id="oo_716300.jpg"><uri content-type="original_file" xlink:type="simple">https://binary.pensoft.net/fig/716300</uri></graphic></fig></tp:treatment-sec><tp:treatment-sec sec-type="description" id="SECID0EPDAI"><title>Description.</title><p><bold><italic>Morphology</italic>.</bold> Morphometric and meristic data are presented in Table <xref ref-type="table" rid="T3">3</xref>. Body moderately oval; laterally compressed, widest at region of anterior flank and posterior part of head; Dorsal-fin base contour sloping from about middle of spinous portion. Caudal peduncle edges horizontal; ventral sometimes longer than dorsal. Head and snout short; orbit slightly below forehead contour, entirely in upper and anterior halves of head. Interorbital wide, slightly convex. Tip of exposed maxilla extending to anterior edge of orbit; lower jaw articulation below middle of orbit. Both lip folds interrupted, junction of upper and lower lips African type. Opercula and pectoral girdle bones smooth. Interorbital convex; pre-pelvic contour straight; greatest body depth at pelvic-fin bases.</p><table-wrap id="T3" position="float" orientation="portrait"><label>Table 3.</label><caption><p>Morphometric and meristic data (mm) of holotype and paratypes of <italic><tp:taxon-name><tp:taxon-name-part taxon-name-part-type="genus" reg="Astronotus">Astronotus</tp:taxon-name-part><tp:taxon-name-part taxon-name-part-type="species" reg="mikoljii">mikoljii</tp:taxon-name-part></tp:taxon-name></italic> sp. nov., with specimen number (n); mean (<italic>X</italic>); standard deviation (<abbrev xmlns:xlink="http://www.w3.org/1999/xlink" xlink:title="standard deviation" id="ABBRID0EUEAI" xlink:type="simple">SD</abbrev>); variation coefficient (<abbrev xmlns:xlink="http://www.w3.org/1999/xlink" xlink:title="variation coefficient" id="ABBRID0EYEAI" xlink:type="simple">CV</abbrev>); minimum value (Min); maximum value (Max).</p></caption><table id="TID0EDWBK" rules="all"><tbody><tr><th rowspan="2" colspan="1">Morphometric variable (mm)</th><th rowspan="2" colspan="1">Holotype</th><th rowspan="1" colspan="8">Paratypes (<italic>n</italic> = 65)</th></tr><tr><th rowspan="1" colspan="1">
                    <italic>X</italic>
                  </th><th rowspan="1" colspan="2">
                    <abbrev xmlns:xlink="http://www.w3.org/1999/xlink" xlink:title="standard deviation" id="ABBRID0EYFAI" xlink:type="simple">SD</abbrev>
                  </th><th rowspan="1" colspan="2">
                    <abbrev xmlns:xlink="http://www.w3.org/1999/xlink" xlink:title="variation coefficient" id="ABBRID0EAGAI" xlink:type="simple">CV</abbrev>
                  </th><th rowspan="1" colspan="2">Min</th><th rowspan="1" colspan="1">Max</th></tr><tr><td rowspan="1" colspan="1">Standard length</td><td rowspan="1" colspan="1">240.12</td><td rowspan="1" colspan="1">134.61</td><td rowspan="1" colspan="2">42.42</td><td rowspan="1" colspan="2">31.52</td><td rowspan="1" colspan="2">79.11</td><td rowspan="1" colspan="1">240.12</td></tr><tr><td rowspan="1" colspan="1">Head length</td><td rowspan="1" colspan="1">76.50</td><td rowspan="1" colspan="1">48.91</td><td rowspan="1" colspan="2">13.75</td><td rowspan="1" colspan="2">28.12</td><td rowspan="1" colspan="2">31.07</td><td rowspan="1" colspan="1">81.70</td></tr><tr><td rowspan="1" colspan="1">Snout length</td><td rowspan="1" colspan="1">21.90</td><td rowspan="1" colspan="1">15.47</td><td rowspan="1" colspan="2">4.67</td><td rowspan="1" colspan="2">30.20</td><td rowspan="1" colspan="2">9.72</td><td rowspan="1" colspan="1">29.10</td></tr><tr><td rowspan="1" colspan="1">Body depth</td><td rowspan="1" colspan="1">110.40</td><td rowspan="1" colspan="1">64.50</td><td rowspan="1" colspan="2">19.86</td><td rowspan="1" colspan="2">30.79</td><td rowspan="1" colspan="2">35.58</td><td rowspan="1" colspan="1">110.40</td></tr><tr><td rowspan="1" colspan="1">Orbital diameter</td><td rowspan="1" colspan="1">17.80</td><td rowspan="1" colspan="1">11.90</td><td rowspan="1" colspan="2">2.56</td><td rowspan="1" colspan="2">21.56</td><td rowspan="1" colspan="2">9.40</td><td rowspan="1" colspan="1">18.43</td></tr><tr><td rowspan="1" colspan="1">Head width</td><td rowspan="1" colspan="1">47.80</td><td rowspan="1" colspan="1">29.76</td><td rowspan="1" colspan="2">9.18</td><td rowspan="1" colspan="2">30.88</td><td rowspan="1" colspan="2">17.07</td><td rowspan="1" colspan="1">49.54</td></tr><tr><td rowspan="1" colspan="1">Inter-orbital width</td><td rowspan="1" colspan="1">30.90</td><td rowspan="1" colspan="1">18.94</td><td rowspan="1" colspan="2">6.63</td><td rowspan="1" colspan="2">35.04</td><td rowspan="1" colspan="2">10.98</td><td rowspan="1" colspan="1">37.47</td></tr><tr><td rowspan="1" colspan="1">Pre-orbital depth</td><td rowspan="1" colspan="1">26.70</td><td rowspan="1" colspan="1">18.85</td><td rowspan="1" colspan="2">6.33</td><td rowspan="1" colspan="2">33.62</td><td rowspan="1" colspan="2">12.44</td><td rowspan="1" colspan="1">39.22</td></tr><tr><td rowspan="1" colspan="1">Caudal peduncle depth</td><td rowspan="1" colspan="1">36.30</td><td rowspan="1" colspan="1">23.35</td><td rowspan="1" colspan="2">7.15</td><td rowspan="1" colspan="2">30.62</td><td rowspan="1" colspan="2">13.27</td><td rowspan="1" colspan="1">41.54</td></tr><tr><td rowspan="1" colspan="1">Caudal peduncle length</td><td rowspan="1" colspan="1">26.40</td><td rowspan="1" colspan="1">13.95</td><td rowspan="1" colspan="2">5.57</td><td rowspan="1" colspan="2">39.94</td><td rowspan="1" colspan="2">6.32</td><td rowspan="1" colspan="1">26.40</td></tr><tr><td rowspan="1" colspan="1">Pectoral-fin length</td><td rowspan="1" colspan="1">57.20</td><td rowspan="1" colspan="1">39.74</td><td rowspan="1" colspan="2">11.36</td><td rowspan="1" colspan="2">28.59</td><td rowspan="1" colspan="2">25.22</td><td rowspan="1" colspan="1">69.51</td></tr><tr><td rowspan="1" colspan="1">Pelvic-fin length</td><td rowspan="1" colspan="1">46.90</td><td rowspan="1" colspan="1">31.82</td><td rowspan="1" colspan="2">8.63</td><td rowspan="1" colspan="2">27.13</td><td rowspan="1" colspan="2">18.90</td><td rowspan="1" colspan="1">51.29</td></tr><tr><td rowspan="1" colspan="1">Length of last dorsal spine</td><td rowspan="1" colspan="1">15.90</td><td rowspan="1" colspan="1">13.35</td><td rowspan="1" colspan="2">4.520</td><td rowspan="1" colspan="2">33.84</td><td rowspan="1" colspan="2">8.30</td><td rowspan="1" colspan="1">28.40</td></tr><tr><td rowspan="2" colspan="1">
                    <bold>Meristic variable</bold>
                  </td><td rowspan="2" colspan="1">
                    <bold>Holotype</bold>
                  </td><td rowspan="1" colspan="8">
                    <bold>Paratypes (<italic>n</italic> = 65)</bold>
                  </td></tr><tr><td rowspan="1" colspan="2"/><td rowspan="1" colspan="2">
                    <bold>Min</bold>
                  </td><td rowspan="1" colspan="2">
                    <bold>Max</bold>
                  </td><td rowspan="1" colspan="2">
                    <bold>mode</bold>
                  </td></tr><tr><td rowspan="1" colspan="1">Dorsal-fin rays (D)</td><td rowspan="1" colspan="1">XIII,18</td><td rowspan="1" colspan="2"/><td rowspan="1" colspan="2">XII,18</td><td rowspan="1" colspan="2">XIV, 20</td><td rowspan="1" colspan="2">XIII, 19</td></tr><tr><td rowspan="1" colspan="1">Anal-fin rays (A)</td><td rowspan="1" colspan="1">III,18</td><td rowspan="1" colspan="2"/><td rowspan="1" colspan="2">III,14</td><td rowspan="1" colspan="2">III, 20</td><td rowspan="1" colspan="2">III, 16</td></tr><tr><td rowspan="1" colspan="1">Pectoral-fin rays (P1)</td><td rowspan="1" colspan="1">15</td><td rowspan="1" colspan="2"/><td rowspan="1" colspan="2">14</td><td rowspan="1" colspan="2">17</td><td rowspan="1" colspan="2">15</td></tr><tr><td rowspan="1" colspan="1">Pelvic-fin rays (P2)</td><td rowspan="1" colspan="1">I,5</td><td rowspan="1" colspan="2"/><td rowspan="1" colspan="2">I,5</td><td rowspan="1" colspan="2">I,5</td><td rowspan="1" colspan="2">I,5</td></tr><tr><td rowspan="1" colspan="1">Caudal-fin rays (C)</td><td rowspan="1" colspan="1">20</td><td rowspan="1" colspan="2"/><td rowspan="1" colspan="2">19</td><td rowspan="1" colspan="2">24</td><td rowspan="1" colspan="2">22</td></tr><tr><td rowspan="1" colspan="1">Longitudinal scales (E1)</td><td rowspan="1" colspan="1">37</td><td rowspan="1" colspan="2"/><td rowspan="1" colspan="2">35</td><td rowspan="1" colspan="2">42</td><td rowspan="1" colspan="2">38</td></tr><tr><td rowspan="1" colspan="1">Upper lateral line scales (<abbrev xmlns:xlink="http://www.w3.org/1999/xlink" xlink:title="upper lateral-line scales" id="ABBRID0ELUAI" xlink:type="simple">ULL</abbrev>)</td><td rowspan="1" colspan="1">20</td><td rowspan="1" colspan="2"/><td rowspan="1" colspan="2">18</td><td rowspan="1" colspan="2">21</td><td rowspan="1" colspan="2">20</td></tr><tr><td rowspan="1" colspan="1">Lower lateral line scales (<abbrev xmlns:xlink="http://www.w3.org/1999/xlink" xlink:title="lower lateral-line scales" id="ABBRID0EDVAI" xlink:type="simple">LLL</abbrev>)</td><td rowspan="1" colspan="1">17</td><td rowspan="1" colspan="2"/><td rowspan="1" colspan="2">16</td><td rowspan="1" colspan="2">21</td><td rowspan="1" colspan="2">18</td></tr><tr><td rowspan="1" colspan="1">Scales above lateral line (ALL)</td><td rowspan="1" colspan="1">7</td><td rowspan="1" colspan="2"/><td rowspan="1" colspan="2">7</td><td rowspan="1" colspan="2">8</td><td rowspan="1" colspan="2">7</td></tr><tr><td rowspan="1" colspan="1">Scales below lateral line (<abbrev xmlns:xlink="http://www.w3.org/1999/xlink" xlink:title="scales below lower lateral line to anal-fin" id="ABBRID0EOWAI" xlink:type="simple">BLL</abbrev>)</td><td rowspan="1" colspan="1">9</td><td rowspan="1" colspan="2"/><td rowspan="1" colspan="2">6</td><td rowspan="1" colspan="2">12</td><td rowspan="1" colspan="2">10</td></tr><tr><td rowspan="1" colspan="1">Circumpendicular scales (<abbrev xmlns:xlink="http://www.w3.org/1999/xlink" xlink:title="Circumpeduncular scales" id="ABBRID0EGXAI" xlink:type="simple">SPC</abbrev>)</td><td rowspan="1" colspan="1">28</td><td rowspan="1" colspan="2"/><td rowspan="1" colspan="2">26</td><td rowspan="1" colspan="2">32</td><td rowspan="1" colspan="2">28</td></tr><tr><td rowspan="1" colspan="1">Opercular scales</td><td rowspan="1" colspan="1">4</td><td rowspan="1" colspan="2"/><td rowspan="1" colspan="2">3</td><td rowspan="1" colspan="2">5</td><td rowspan="1" colspan="2">3</td></tr><tr><td rowspan="1" colspan="1">Cheek scales cheek</td><td rowspan="1" colspan="1">9</td><td rowspan="1" colspan="2"/><td rowspan="1" colspan="2">7</td><td rowspan="1" colspan="2">9</td><td rowspan="1" colspan="2">8</td></tr><tr><td rowspan="1" colspan="1">Ceratobranchial gill rakers</td><td rowspan="1" colspan="1">10</td><td rowspan="1" colspan="2"/><td rowspan="1" colspan="2">8</td><td rowspan="1" colspan="2">11</td><td rowspan="1" colspan="2">10</td></tr><tr><td rowspan="1" colspan="1">Pre-dorsal midline scales</td><td rowspan="1" colspan="1">16</td><td rowspan="1" colspan="2"/><td rowspan="1" colspan="2">14</td><td rowspan="1" colspan="2">18</td><td rowspan="1" colspan="2">16</td></tr><tr><td rowspan="1" colspan="1">Tubed scales in lower lobe caudal</td><td rowspan="1" colspan="1">5</td><td rowspan="1" colspan="2"/><td rowspan="1" colspan="2">1</td><td rowspan="1" colspan="2">8</td><td rowspan="1" colspan="2">6</td></tr></tbody></table></table-wrap><p><bold><italic>Scales</italic>.</bold> Pre-dorsal midline scales irregularly arranged, ca. 14–18 along midline; posterior pre-pelvic scales about half size of flank scales, slightly smaller anteriorly, in ca. seven horizontal series. Scales around caudal peduncle 26–32; lower lobe of caudal fin with 1–8 tubed lateral-line scales, from base to middle usually with gaps between them, and from half to edge of fin continued by pored scales). Anterior 1/3 to 1/2 of the cheek naked, remainder with cycloid scales; cheek scale rows 3 (<italic>n</italic> = 65; range 7–9). Operculum covered with eight cycloid scales (<italic>n</italic> = 65; range 3–5); opercula scales in ca. four vertical series, sub-opercular scales in two or three series: inter-operculum with one or two scales close to pre-opercular corner and six or seven scales in principal series. Pre-operculum naked. Soft unpaired fins covered by dense scale layer. Spinous dorsal fin bordered by posteriorly progressively wider scale layer with straight margin. This basal scale layer continued onto basal 1/3 of soft dorsal fin but inter-radial scales distal to it widen scaly layer to basal 1/2 of fin medially. Pectoral and pelvic fins naked. Inter-pelvic squamation extended laterally to cover bases. Caudal fin completely scaled save for narrow zone along hind margin; basal scales ctenoid; inter-radial scales cycloid in three or four series between rays.</p><p><bold><italic>Fins</italic>.</bold> One continuous dorsal fin, with anterior portion of hard rays (spines) and posterior portion with soft rays. First dorsal-fin spine inserted slightly in advance of vertical from hind margin of operculum; relative length of spines increasing to 4<sup>th</sup> then subequal to last few which are longer, twice length of first or slightly longer. Soft part of dorsal fin with rounded tip, reaching to not quite middle of caudal fin or to 3/4 of caudal fin. D. XII.18 (3), XII. 19 (4), XII. 20 (5), XIII. 17 (5), XIII. 18 (8), XIII. 19 (14), XIII. 20 (12), XIII. 21 (5), XIV. 18 (4), XIV. 19 (5), XIV. 20 (3); Anal-fin origin opposite soft dorsal-fin origin; soft portion similar to soft dorsal fin, but not reaching beyond middle of caudal fin. A. III. 14 (5), III. 15(10), III. 16 (15), III. 17 (10), III. 18 (14), III. 19 (3), III. 20 (1). Pectoral-fin with blunt dorsal tip, 4<sup>th</sup> ray longest, hind margin truncate or slightly curved; sometimes reaching to first anal-fin spine P1. 15 (<italic>n</italic> = 65; range 14–17). Pelvic-fin spine inserted below pectoral axilla; fin pointed, with outer branch of first ray longest, reaching to first anal-fin spine to 1/3 of soft-anal fin base, inner rays gradually shorter P2, 1.5 (1.5). Caudal fin with hind edge rounded, with 22 (<italic>n</italic> = 65; range 19–24), total rays (Table <xref ref-type="table" rid="T3">3</xref>).</p><p><bold><italic>Gills</italic>.</bold> First gill arch with rudimentary denticles exposed laterally, two or three on epibranchial, one in angle, and 8–11 on ceratobranchial. Tiny gill-rakers present externally on medial side short, compressed and heavily denticulate (Table <xref ref-type="table" rid="T3">3</xref>).</p><p><bold><italic>Teeth</italic>.</bold> Lower jaw with two teeth rows on each side (external and internal). External tooth row in both jaws extends from tip to end of each bone (dentary and maxilla). Teeth in outer series stout, conical, pointed, little recurved; anterior three or four in each jaw half as strong as rest; outer series to near end of upper jaw (20) and of corresponding length in lower jaw; inner band of very small weak teeth, less than 0.4 mm long, only anteriorly in jaws.</p><p><bold><italic><tp:taxon-name><tp:taxon-name-part taxon-name-part-type="genus" reg="Otoliths">Otoliths</tp:taxon-name-part></tp:taxon-name></italic>.</bold> Sagitta otoliths oval with crenulate posterior, dorsal, ventral margins; <abbrev xmlns:xlink="http://www.w3.org/1999/xlink" xlink:title="aspect ratio" id="ABBRID0E63AI" xlink:type="simple">Ar</abbrev> was greater than 0.66, otolith <abbrev xmlns:xlink="http://www.w3.org/1999/xlink" xlink:title="roundness index" id="ABBRID0ED4AI" xlink:type="simple">Rd</abbrev> 0.59 (Suppl. material <xref ref-type="supplementary-material" rid="S1">1</xref>: Table S2). Anterior region (rostrum) projected with elongated process and rounded posterior region. Anti-rostrum short and rounded, moderately broad ostium incisure with notch. Acoustic canal (sulcus acoustics) heterosulcoid, ostial, medial; ostium rectangular and shorter than caudal colliculum, which is tubular, closed, and strongly curved along its posterior margin.</p><p><bold><italic>Dorsal and vertebral skeleton</italic>.</bold> Pre-caudal vertebrae 15, caudal vertebrae 17, and total vertebrae 32. Range in vertebral counts (pre-caudal, caudal, and total) is wide (14–16, 15–18, 30–33). Two or three supraneural bones present, first anterior to neural spine of first pre-caudal vertebrae, second and third, between that spine and second neural spine of second pre-caudal vertebrae (Fig. <xref ref-type="fig" rid="F4">4</xref>, Suppl. material <xref ref-type="supplementary-material" rid="S1">1</xref>: Table S3).</p><p><bold><italic>Caudal skeleton</italic>.</bold> Includes hypural complex and 20–24 caudal rays. This complex has five vertebral elements, CP1, CUI, and CUII or urostyle (all fused), CP2 and CP3. This last element has HEM3 that can support one or two <abbrev xmlns:xlink="http://www.w3.org/1999/xlink" xlink:title="hypaxial procurrent caudal rays" id="ABBRID0EJ5AI" xlink:type="simple">HPCR</abbrev> and a NEU3 that can be free or support up to two <abbrev xmlns:xlink="http://www.w3.org/1999/xlink" xlink:title="epaxial procurrent caudal rays" id="ABBRID0EN5AI" xlink:type="simple">EPCR</abbrev>. The CP2 is articulated with HEM2, which can be free or articulated with up to two <abbrev xmlns:xlink="http://www.w3.org/1999/xlink" xlink:title="hypaxial procurrent caudal rays" id="ABBRID0ER5AI" xlink:type="simple">HPCR</abbrev> or one or two HC = R. Likewise, CP2 on its upper side almost converges with bone E1 that is free or articulated with <abbrev xmlns:xlink="http://www.w3.org/1999/xlink" xlink:title="epaxial procurrent caudal rays" id="ABBRID0EV5AI" xlink:type="simple">EPCR</abbrev> or <abbrev xmlns:xlink="http://www.w3.org/1999/xlink" xlink:title="epaxial caudal Rays" id="ABBRID0EZ5AI" xlink:type="simple">ECR</abbrev>. The complex CP1 + CUI + CUII, is articulated on its lower side with four elements, <abbrev xmlns:xlink="http://www.w3.org/1999/xlink" xlink:title="parahypural" id="ABBRID0E45AI" xlink:type="simple">PH</abbrev> and HI, which are articulated with two to four <abbrev xmlns:xlink="http://www.w3.org/1999/xlink" xlink:title="hypaxial caudal rays" id="ABBRID0EB6AI" xlink:type="simple">HCR</abbrev> each, the HII, which is articulated with one or two <abbrev xmlns:xlink="http://www.w3.org/1999/xlink" xlink:title="hypaxial caudal rays" id="ABBRID0EF6AI" xlink:type="simple">HCR</abbrev> and the HIII, which can support two or three <abbrev xmlns:xlink="http://www.w3.org/1999/xlink" xlink:title="epaxial caudal Rays" id="ABBRID0EJ6AI" xlink:type="simple">ECR</abbrev>. Complex CP1 + CUI + CUII articulated on its anterior side with bone HIV, which in turn can support two to five <abbrev xmlns:xlink="http://www.w3.org/1999/xlink" xlink:title="epaxial caudal Rays" id="ABBRID0EN6AI" xlink:type="simple">ECR</abbrev>. On its upper side this complex is articulated with the <abbrev xmlns:xlink="http://www.w3.org/1999/xlink" xlink:title="stegural" id="ABBRID0ER6AI" xlink:type="simple">ES</abbrev> bone that is fused with HV and can support between one to three <abbrev xmlns:xlink="http://www.w3.org/1999/xlink" xlink:title="epaxial caudal Rays" id="ABBRID0EV6AI" xlink:type="simple">ECR</abbrev>. Above HV, and always separated from Complex CP1 + CUI + CUII, E2 is positioned, which can be found without rays or an <abbrev xmlns:xlink="http://www.w3.org/1999/xlink" xlink:title="epaxial procurrent caudal rays" id="ABBRID0EZ6AI" xlink:type="simple">EPCR</abbrev> or <abbrev xmlns:xlink="http://www.w3.org/1999/xlink" xlink:title="epaxial caudal Rays" id="ABBRID0E46AI" xlink:type="simple">ECR</abbrev>. Next and always separated from the E2, E1 is found which along its upper side only supports an <abbrev xmlns:xlink="http://www.w3.org/1999/xlink" xlink:title="epaxial procurrent caudal rays" id="ABBRID0EBABI" xlink:type="simple">EPCR</abbrev> and on the lower edge may be articulated and even fused with NEU2. Finally, NEU3 is observed, originating along the upper edge of CP3, which can be free or articulated with up to two <abbrev xmlns:xlink="http://www.w3.org/1999/xlink" xlink:title="epaxial procurrent caudal rays" id="ABBRID0EFABI" xlink:type="simple">EPCR</abbrev> (Fig. <xref ref-type="fig" rid="F5">5</xref>, Suppl. material <xref ref-type="supplementary-material" rid="S1">1</xref>: Table S4).</p><p><bold><italic>Color in alcohol</italic>.</bold> The background color varies from dark yellow to dark brown; chest color varies from pale to dark brown; abdomen whitish. Operculum and cheek pale brown. Snout and forehead chestnut. Sides of the body with irregular vertical bars (chestnut or pale brown) sometimes difficult to see, of different widths, individually variable. Sometimes with pattern of 1–3 pale and dark vertical bars, normally with pale, lambda-shaped bars; central part of these bars is usually divided at level of abdomen, forming lambda (λ) figure with bases extending to pelvic fins. Dorsal and anal fins pale or dark brown with paler edges on both. Caudal fin dark brown, darker on base, always with black ocellus surrounded by narrow white or grey ring, placed in superior part of caudal-fin base, and marginally extending onto caudal peduncle. Pectoral and pelvic fins hyaline. Dorsal fin without rings or ocelli (Fig. <xref ref-type="fig" rid="F3">3</xref>).</p><p><bold><italic>Color in life</italic>.</bold> Sexual dimorphism not observed. Ventrum pale grey, chest dark grey, abdomen whitish, operculum and cheek grey to brown, snout and forehead chestnut, underside of head dark grey with greyish or greenish tinge over chestnut. Sides of body with barely visible irregular vertical bars (chestnut or dark grey) of different widths and patterns, which may vary from one individual to another. Wide vertical bar of dark brown color crosses central part of body and reaches spinous portion of anal fin. Central part of said bar usually divided at level of abdomen, forming lambda (λ) shape with bases extending to pelvic fins. Posterior side of the body with abundant iridescent orange spots that can appear longitudinally. Dorsal and anal fins dark brown with paler edges. Caudal fin dark grey, darker on base. Always with black ocellus surrounded by orange or yellow ring that reaches center of lateral line of caudal fin and extends onto caudal peduncle. Pectoral fins hyaline, dorsal and pelvic fins without spots or ocelli (Fig. <xref ref-type="fig" rid="F8">8a</xref>).</p></tp:treatment-sec><tp:treatment-sec sec-type="Molecular analysis" id="SECID0ELBBI"><title>Molecular analysis.</title><p>We amplified 612 bp of the <abbrev xmlns:xlink="http://www.w3.org/1999/xlink" xlink:title="cytochrome C oxidase subunit I" id="ABBRID0ERBBI" xlink:type="simple">COI</abbrev> gene for the 24 <italic><tp:taxon-name><tp:taxon-name-part taxon-name-part-type="genus" reg="Astronotus">Astronotus</tp:taxon-name-part></tp:taxon-name></italic> specimens used for genetic analyses. The addition of sequence data (58 sequences) of <xref ref-type="bibr" rid="B24">Colatreli et al. (2012)</xref> and the sequences obtained in GenBank (20 sequences) increased this dataset to 102 specimens. This alignment was then reduced to a total of 22 unique haplotypes of <italic><tp:taxon-name><tp:taxon-name-part taxon-name-part-type="genus" reg="Astronotus">Astronotus</tp:taxon-name-part></tp:taxon-name></italic> plus two haplotypes of <italic><tp:taxon-name><tp:taxon-name-part taxon-name-part-type="genus" reg="Cichla">Cichla</tp:taxon-name-part><tp:taxon-name-part taxon-name-part-type="species" reg="ocellaris">ocellaris</tp:taxon-name-part></tp:taxon-name></italic> as outgroups. Sequence length varied from 468 to 664 bp, with a mean sequence length of 626 bp; 23 sites were parsimony-informative. No indels were observed. No internal stop codons were found. All <italic><tp:taxon-name><tp:taxon-name-part taxon-name-part-type="genus" reg="Astronotus">Astronotus</tp:taxon-name-part></tp:taxon-name></italic> species (<italic><tp:taxon-name><tp:taxon-name-part taxon-name-part-type="genus" reg="Astronotus">A.</tp:taxon-name-part><tp:taxon-name-part taxon-name-part-type="species" reg="ocellatus">ocellatus</tp:taxon-name-part></tp:taxon-name></italic>, <italic><tp:taxon-name><tp:taxon-name-part taxon-name-part-type="genus" reg="Astronotus">A.</tp:taxon-name-part><tp:taxon-name-part taxon-name-part-type="species" reg="crassipinnis">crassipinnis</tp:taxon-name-part></tp:taxon-name></italic>, and <italic><tp:taxon-name><tp:taxon-name-part taxon-name-part-type="genus" reg="Astronotus">A.</tp:taxon-name-part><tp:taxon-name-part taxon-name-part-type="species" reg="mikoljii">mikoljii</tp:taxon-name-part></tp:taxon-name></italic> sp. nov.) and additional suggested distinct lineages (<italic><tp:taxon-name><tp:taxon-name-part taxon-name-part-type="genus" reg="Astronotus">Astronotus</tp:taxon-name-part></tp:taxon-name></italic> sp. “Jurua”, <italic><tp:taxon-name><tp:taxon-name-part taxon-name-part-type="genus" reg="Astronotus">Astronotus</tp:taxon-name-part></tp:taxon-name></italic> sp. “East”, and <italic><tp:taxon-name><tp:taxon-name-part taxon-name-part-type="genus" reg="Astronotus">Astronotus</tp:taxon-name-part></tp:taxon-name></italic> sp. “Negro”) shows reciprocal monophyly in the maximum credibility tree, with high posterior probability support (≥ 0.95) (Fig. <xref ref-type="fig" rid="F9">9</xref>).</p><p>All five single-locus species delimitation methods delimited <italic><tp:taxon-name><tp:taxon-name-part taxon-name-part-type="genus" reg="Astronotus">Astronotus</tp:taxon-name-part><tp:taxon-name-part taxon-name-part-type="species" reg="mikoljii">mikoljii</tp:taxon-name-part></tp:taxon-name></italic> sp. nov. as a distinct lineage and, overall, the only discrepancy between the methods occurred in the method bGMYC, which identified <italic><tp:taxon-name><tp:taxon-name-part taxon-name-part-type="genus" reg="Astronotus">A.</tp:taxon-name-part><tp:taxon-name-part taxon-name-part-type="species" reg="crassipinnis">crassipinnis</tp:taxon-name-part></tp:taxon-name></italic> and <italic><tp:taxon-name><tp:taxon-name-part taxon-name-part-type="genus" reg="Astronotus">Astronotus</tp:taxon-name-part></tp:taxon-name></italic> sp. “East” as a single lineage. The maximum intraspecific distance within <italic><tp:taxon-name><tp:taxon-name-part taxon-name-part-type="genus" reg="Astronotus">A.</tp:taxon-name-part><tp:taxon-name-part taxon-name-part-type="species" reg="mikoljii">mikoljii</tp:taxon-name-part></tp:taxon-name></italic> sp. nov. was 0.163%, while minimum inter-specific distance was 0.98% (Table <xref ref-type="table" rid="T4">4</xref>). The lineage <italic><tp:taxon-name><tp:taxon-name-part taxon-name-part-type="genus" reg="Astronotus">Astronotus</tp:taxon-name-part></tp:taxon-name></italic> sp. “Negro” is the closest lineage to <italic><tp:taxon-name><tp:taxon-name-part taxon-name-part-type="genus" reg="Astronotus">A.</tp:taxon-name-part><tp:taxon-name-part taxon-name-part-type="species" reg="mikoljii">mikoljii</tp:taxon-name-part></tp:taxon-name></italic> sp. nov. The mean genetic distance between <italic><tp:taxon-name><tp:taxon-name-part taxon-name-part-type="genus" reg="Astronotus">A.</tp:taxon-name-part><tp:taxon-name-part taxon-name-part-type="species" reg="mikoljii">mikoljii</tp:taxon-name-part></tp:taxon-name></italic> sp. nov. and the currently valid species (<italic><tp:taxon-name><tp:taxon-name-part taxon-name-part-type="genus" reg="Astronotus">A.</tp:taxon-name-part><tp:taxon-name-part taxon-name-part-type="species" reg="crassipinnis">crassipinnis</tp:taxon-name-part></tp:taxon-name></italic> and <italic><tp:taxon-name><tp:taxon-name-part taxon-name-part-type="genus" reg="Astronotus">A.</tp:taxon-name-part><tp:taxon-name-part taxon-name-part-type="species" reg="ocellatus">ocellatus</tp:taxon-name-part></tp:taxon-name></italic>) had values of 1.75% and 2.15%, respectively (Table <xref ref-type="table" rid="T5">5</xref>). A total of three diagnostic sites segregates <italic><tp:taxon-name><tp:taxon-name-part taxon-name-part-type="genus" reg="Astronotus">A.</tp:taxon-name-part><tp:taxon-name-part taxon-name-part-type="species" reg="mikoljii">mikoljii</tp:taxon-name-part></tp:taxon-name></italic> sp. nov. from <italic><tp:taxon-name><tp:taxon-name-part taxon-name-part-type="genus" reg="Astronotus">A.</tp:taxon-name-part><tp:taxon-name-part taxon-name-part-type="species" reg="ocellatus">ocellatus</tp:taxon-name-part></tp:taxon-name></italic> and <italic><tp:taxon-name><tp:taxon-name-part taxon-name-part-type="genus" reg="Astronotus">A.</tp:taxon-name-part><tp:taxon-name-part taxon-name-part-type="species" reg="crassipinnis">crassipinnis</tp:taxon-name-part></tp:taxon-name></italic> (Table <xref ref-type="table" rid="T4">4</xref>).</p><table-wrap id="T4" position="float" orientation="portrait"><label>Table 4.</label><caption><p>Max intra/inter-specific distances, Nearest Neighbor, and diagnostic nucleotides between <italic><tp:taxon-name><tp:taxon-name-part taxon-name-part-type="genus" reg="Astronotus">Astronotus</tp:taxon-name-part></tp:taxon-name></italic> delimited lineages and species.</p></caption><table id="TID0EZWCK" rules="all"><tbody><tr><th rowspan="2" colspan="1">Species/Lineage</th><th rowspan="2" colspan="1">max_intra (%)</th><th rowspan="2" colspan="1">min_inter (%)</th><th rowspan="2" colspan="1">Nearest Neighbor</th><th rowspan="1" colspan="10">Diagnostic nucleotides</th></tr><tr><th rowspan="1" colspan="1">89</th><th rowspan="1" colspan="1">272</th><th rowspan="1" colspan="1">395</th><th rowspan="1" colspan="1">447</th><th rowspan="1" colspan="1">512</th><th rowspan="1" colspan="1">539</th><th rowspan="1" colspan="1">578</th><th rowspan="1" colspan="1">596</th><th rowspan="1" colspan="1">662</th><th rowspan="1" colspan="1">total</th></tr><tr><td rowspan="1" colspan="1">
                    <bold><italic><tp:taxon-name><tp:taxon-name-part taxon-name-part-type="genus" reg="Astronotus">A.</tp:taxon-name-part><tp:taxon-name-part taxon-name-part-type="species" reg="mikoljii">mikoljii</tp:taxon-name-part></tp:taxon-name></italic> sp. nov.</bold>
                  </td><td rowspan="1" colspan="1">0.163</td><td rowspan="1" colspan="1">0.98</td><td rowspan="1" colspan="1"><bold><italic><tp:taxon-name><tp:taxon-name-part taxon-name-part-type="genus" reg="Astronotus">Astronotus</tp:taxon-name-part></tp:taxon-name></italic> sp. “Negro</bold>”</td><td rowspan="1" colspan="1">g</td><td rowspan="1" colspan="1">
                    <bold>T</bold>
                  </td><td rowspan="1" colspan="1">
                    <bold>A</bold>
                  </td><td rowspan="1" colspan="1">c</td><td rowspan="1" colspan="1">
                    <bold>G</bold>
                  </td><td rowspan="1" colspan="1">a</td><td rowspan="1" colspan="1">g</td><td rowspan="1" colspan="1">c</td><td rowspan="1" colspan="1">t</td><td rowspan="1" colspan="1">3</td></tr><tr><td rowspan="1" colspan="1">
                    <bold>
                      <italic>
                        <tp:taxon-name><tp:taxon-name-part taxon-name-part-type="genus" reg="Astronotus">A.</tp:taxon-name-part><tp:taxon-name-part taxon-name-part-type="species" reg="crassipinnis">crassipinnis</tp:taxon-name-part></tp:taxon-name>
                      </italic>
                    </bold>
                  </td><td rowspan="1" colspan="1">0.388</td><td rowspan="1" colspan="1">0.904</td><td rowspan="1" colspan="1"><bold><italic><tp:taxon-name><tp:taxon-name-part taxon-name-part-type="genus" reg="Astronotus">Astronotus</tp:taxon-name-part></tp:taxon-name></italic> sp. “East</bold>”</td><td rowspan="1" colspan="1">g</td><td rowspan="1" colspan="1">c</td><td rowspan="1" colspan="1">g</td><td rowspan="1" colspan="1">c</td><td rowspan="1" colspan="1">a</td><td rowspan="1" colspan="1">
                    <bold>G</bold>
                  </td><td rowspan="1" colspan="1">g</td><td rowspan="1" colspan="1">
                    <bold>A</bold>
                  </td><td rowspan="1" colspan="1">
                    <bold>C</bold>
                  </td><td rowspan="1" colspan="1">3</td></tr><tr><td rowspan="1" colspan="1">
                    <bold>
                      <italic>
                        <tp:taxon-name><tp:taxon-name-part taxon-name-part-type="genus" reg="Astronotus">A.</tp:taxon-name-part><tp:taxon-name-part taxon-name-part-type="species" reg="ocellatus">ocellatus</tp:taxon-name-part></tp:taxon-name>
                      </italic>
                    </bold>
                  </td><td rowspan="1" colspan="1">0.546</td><td rowspan="1" colspan="1">0.753</td><td rowspan="1" colspan="1"><bold><italic><tp:taxon-name><tp:taxon-name-part taxon-name-part-type="genus" reg="Astronotus">Astronotus</tp:taxon-name-part></tp:taxon-name></italic> sp. “Jurua</bold>”</td><td rowspan="1" colspan="1">g</td><td rowspan="1" colspan="1">c</td><td rowspan="1" colspan="1">g</td><td rowspan="1" colspan="1">
                    <bold>T</bold>
                  </td><td rowspan="1" colspan="1">a</td><td rowspan="1" colspan="1">a</td><td rowspan="1" colspan="1">g</td><td rowspan="1" colspan="1">c</td><td rowspan="1" colspan="1">t</td><td rowspan="1" colspan="1">1</td></tr><tr><td rowspan="1" colspan="1"><bold><italic><tp:taxon-name><tp:taxon-name-part taxon-name-part-type="genus" reg="Astronotus">Astronotus</tp:taxon-name-part></tp:taxon-name></italic> sp. “East</bold>”</td><td rowspan="1" colspan="1">0.301</td><td rowspan="1" colspan="1">0.753</td><td rowspan="1" colspan="1"><bold><italic><tp:taxon-name><tp:taxon-name-part taxon-name-part-type="genus" reg="Astronotus">A.</tp:taxon-name-part><tp:taxon-name-part taxon-name-part-type="species" reg="crassipinnis">crassipinnis</tp:taxon-name-part></tp:taxon-name></italic>, <italic><tp:taxon-name><tp:taxon-name-part taxon-name-part-type="genus" reg="Astronotus">Astronotus</tp:taxon-name-part></tp:taxon-name></italic> sp. “Negro</bold>”</td><td rowspan="1" colspan="1">g</td><td rowspan="1" colspan="1">c</td><td rowspan="1" colspan="1">g</td><td rowspan="1" colspan="1">c</td><td rowspan="1" colspan="1">a</td><td rowspan="1" colspan="1">a</td><td rowspan="1" colspan="1">
                    <bold>A</bold>
                  </td><td rowspan="1" colspan="1">c</td><td rowspan="1" colspan="1">t</td><td rowspan="1" colspan="1">1</td></tr><tr><td rowspan="1" colspan="1"><bold><italic><tp:taxon-name><tp:taxon-name-part taxon-name-part-type="genus" reg="Astronotus">Astronotus</tp:taxon-name-part></tp:taxon-name></italic> sp. “Jurua</bold>”</td><td rowspan="1" colspan="1">0.151</td><td rowspan="1" colspan="1">0.753</td><td rowspan="1" colspan="1">
                    <bold>
                      <italic>
                        <tp:taxon-name><tp:taxon-name-part taxon-name-part-type="genus" reg="Astronotus">A.</tp:taxon-name-part><tp:taxon-name-part taxon-name-part-type="species" reg="ocellatus">ocellatus</tp:taxon-name-part></tp:taxon-name>
                      </italic>
                    </bold>
                  </td><td rowspan="1" colspan="1">g</td><td rowspan="1" colspan="1">c</td><td rowspan="1" colspan="1">g</td><td rowspan="1" colspan="1">c</td><td rowspan="1" colspan="1">a</td><td rowspan="1" colspan="1">a</td><td rowspan="1" colspan="1">g</td><td rowspan="1" colspan="1">c</td><td rowspan="1" colspan="1">t</td><td rowspan="1" colspan="1">0</td></tr><tr><td rowspan="1" colspan="1"><bold><italic><tp:taxon-name><tp:taxon-name-part taxon-name-part-type="genus" reg="Astronotus">Astronotus</tp:taxon-name-part></tp:taxon-name></italic> sp. “Negro</bold>”</td><td rowspan="1" colspan="1">0.301</td><td rowspan="1" colspan="1">0.753</td><td rowspan="1" colspan="1"><bold><italic><tp:taxon-name><tp:taxon-name-part taxon-name-part-type="genus" reg="Astronotus">Astronotus</tp:taxon-name-part></tp:taxon-name></italic> sp. “East</bold>”</td><td rowspan="1" colspan="1">
                    <bold>A</bold>
                  </td><td rowspan="1" colspan="1">c</td><td rowspan="1" colspan="1">g</td><td rowspan="1" colspan="1">c</td><td rowspan="1" colspan="1">a</td><td rowspan="1" colspan="1">a</td><td rowspan="1" colspan="1">g</td><td rowspan="1" colspan="1">c</td><td rowspan="1" colspan="1">t</td><td rowspan="1" colspan="1">1</td></tr></tbody></table></table-wrap><table-wrap id="T5" position="float" orientation="portrait"><label>Table 5.</label><caption><p>Mean inter-specific distances between <italic><tp:taxon-name><tp:taxon-name-part taxon-name-part-type="genus" reg="Astronotus">Astronotus</tp:taxon-name-part></tp:taxon-name></italic> delimited lineages and species.</p></caption><table id="TID0EYHDK" rules="all"><tbody><tr><th rowspan="1" colspan="1">Mean_inter (%)</th><th rowspan="1" colspan="1"><italic><tp:taxon-name><tp:taxon-name-part taxon-name-part-type="genus" reg="Astronotus">A.</tp:taxon-name-part><tp:taxon-name-part taxon-name-part-type="species" reg="mikoljii">mikoljii</tp:taxon-name-part></tp:taxon-name></italic> sp. nov.</th><th rowspan="1" colspan="1">
                    <italic>
                      <tp:taxon-name><tp:taxon-name-part taxon-name-part-type="genus" reg="Astronotus">A.</tp:taxon-name-part><tp:taxon-name-part taxon-name-part-type="species" reg="crassipinnis">crassipinnis</tp:taxon-name-part></tp:taxon-name>
                    </italic>
                  </th><th rowspan="1" colspan="1">
                    <italic>
                      <tp:taxon-name><tp:taxon-name-part taxon-name-part-type="genus" reg="Astronotus">A.</tp:taxon-name-part><tp:taxon-name-part taxon-name-part-type="species" reg="ocellatus">ocellatus</tp:taxon-name-part></tp:taxon-name>
                    </italic>
                  </th><th rowspan="1" colspan="1"><italic><tp:taxon-name><tp:taxon-name-part taxon-name-part-type="genus" reg="Astronotus">Astronotus</tp:taxon-name-part></tp:taxon-name></italic> sp. “East”</th><th rowspan="1" colspan="1"><italic><tp:taxon-name><tp:taxon-name-part taxon-name-part-type="genus" reg="Astronotus">Astronotus</tp:taxon-name-part></tp:taxon-name></italic> sp. “Jurua”</th><th rowspan="1" colspan="1"><italic><tp:taxon-name><tp:taxon-name-part taxon-name-part-type="genus" reg="Astronotus">Astronotus</tp:taxon-name-part></tp:taxon-name></italic> sp. “Negro”</th></tr><tr><td rowspan="1" colspan="1">
                    <bold><italic><tp:taxon-name><tp:taxon-name-part taxon-name-part-type="genus" reg="Astronotus">A.</tp:taxon-name-part><tp:taxon-name-part taxon-name-part-type="species" reg="mikoljii">mikoljii</tp:taxon-name-part></tp:taxon-name></italic> sp. nov.</bold>
                  </td><td rowspan="1" colspan="1">-</td><td rowspan="1" colspan="1">2.15</td><td rowspan="1" colspan="1">1.75</td><td rowspan="1" colspan="1">1.36</td><td rowspan="1" colspan="1">2.09</td><td rowspan="1" colspan="1">1.04</td></tr><tr><td rowspan="1" colspan="1">
                    <bold>
                      <italic>
                        <tp:taxon-name><tp:taxon-name-part taxon-name-part-type="genus" reg="Astronotus">A.</tp:taxon-name-part><tp:taxon-name-part taxon-name-part-type="species" reg="crassipinnis">crassipinnis</tp:taxon-name-part></tp:taxon-name>
                      </italic>
                    </bold>
                  </td><td rowspan="1" colspan="1">2.15</td><td rowspan="1" colspan="1">-</td><td rowspan="1" colspan="1">2.2</td><td rowspan="1" colspan="1">2.15</td><td rowspan="1" colspan="1">0.92</td><td rowspan="1" colspan="1">2.08</td></tr><tr><td rowspan="1" colspan="1">
                    <bold>
                      <italic>
                        <tp:taxon-name><tp:taxon-name-part taxon-name-part-type="genus" reg="Astronotus">A.</tp:taxon-name-part><tp:taxon-name-part taxon-name-part-type="species" reg="ocellatus">ocellatus</tp:taxon-name-part></tp:taxon-name>
                      </italic>
                    </bold>
                  </td><td rowspan="1" colspan="1">1.75</td><td rowspan="1" colspan="1">2.2</td><td rowspan="1" colspan="1">-</td><td rowspan="1" colspan="1">1.03</td><td rowspan="1" colspan="1">2.51</td><td rowspan="1" colspan="1">1.32</td></tr><tr><td rowspan="1" colspan="1"><bold><italic><tp:taxon-name><tp:taxon-name-part taxon-name-part-type="genus" reg="Astronotus">Astronotus</tp:taxon-name-part></tp:taxon-name></italic> sp. “East</bold>”</td><td rowspan="1" colspan="1">1.36</td><td rowspan="1" colspan="1">2.15</td><td rowspan="1" colspan="1">1.03</td><td rowspan="1" colspan="1">-</td><td rowspan="1" colspan="1">2.07</td><td rowspan="1" colspan="1">0.97</td></tr><tr><td rowspan="1" colspan="1"><bold><italic><tp:taxon-name><tp:taxon-name-part taxon-name-part-type="genus" reg="Astronotus">Astronotus</tp:taxon-name-part></tp:taxon-name></italic> sp. “Jurua</bold>”</td><td rowspan="1" colspan="1">2.09</td><td rowspan="1" colspan="1">0.92</td><td rowspan="1" colspan="1">2.51</td><td rowspan="1" colspan="1">2.07</td><td rowspan="1" colspan="1">-</td><td rowspan="1" colspan="1">1.78</td></tr><tr><td rowspan="1" colspan="1"><bold><italic><tp:taxon-name><tp:taxon-name-part taxon-name-part-type="genus" reg="Astronotus">Astronotus</tp:taxon-name-part></tp:taxon-name></italic> sp. “Negro</bold>”</td><td rowspan="1" colspan="1">1.04</td><td rowspan="1" colspan="1">2.08</td><td rowspan="1" colspan="1">1.32</td><td rowspan="1" colspan="1">0.97</td><td rowspan="1" colspan="1">1.78</td><td rowspan="1" colspan="1">-</td></tr></tbody></table></table-wrap></tp:treatment-sec><tp:treatment-sec sec-type="Multivariate analysis" id="SECID0EUCCI"><title>Multivariate analysis.</title><p>The Canonical Discriminant Analysis (<abbrev xmlns:xlink="http://www.w3.org/1999/xlink" xlink:title="Canonical Discriminant Analysis" id="ABBRID0E1CCI" xlink:type="simple">CDA</abbrev>) using morphometric data of the sagitta otoliths clearly identified three groups corresponding to each of the described species of the genus <italic><tp:taxon-name><tp:taxon-name-part taxon-name-part-type="genus" reg="Astronotus">Astronotus</tp:taxon-name-part></tp:taxon-name></italic> (Fig. <xref ref-type="fig" rid="F10">10</xref>). A high level of successful classification among the species was obtained using the jack-knife procedure, reaching a value ± 90% in both cases (Suppl. material <xref ref-type="supplementary-material" rid="S1">1</xref>: Table S5). In this statistical analysis, including the measurements on the geometric shape of the sagitta otoliths separated <italic><tp:taxon-name><tp:taxon-name-part taxon-name-part-type="genus" reg="Astronotus">A.</tp:taxon-name-part><tp:taxon-name-part taxon-name-part-type="species" reg="mikoljii">mikoljii</tp:taxon-name-part></tp:taxon-name></italic> sp. nov. from <italic><tp:taxon-name><tp:taxon-name-part taxon-name-part-type="genus" reg="Astronotus">A.</tp:taxon-name-part><tp:taxon-name-part taxon-name-part-type="species" reg="ocellatus">ocellatus</tp:taxon-name-part></tp:taxon-name></italic> and <italic><tp:taxon-name><tp:taxon-name-part taxon-name-part-type="genus" reg="Astronotus">A.</tp:taxon-name-part><tp:taxon-name-part taxon-name-part-type="species" reg="crassipinnis">crassipinnis</tp:taxon-name-part></tp:taxon-name></italic>.</p></tp:treatment-sec><tp:treatment-sec sec-type="etymology" id="SECID0ESECI"><title>Etymology.</title><p>The specific name is given to honor Mr. Ivan Mikolji, Venezuelan explorer, artist, author, underwater photographer, and audiovisual producer, in recognition for being a tireless and enthusiastic diffuser of the biodiversity and natural history of freshwater fishes, conservation of aquatic ecosystems of Venezuela and Colombia, and for logistic support for this work. Since 2020, Ivan Mikolji has been recognized as Associate Researcher of the Museo de Historia Natural La Salle, from the Fundación La Salle de Ciencias Naturales, in Caracas, Venezuela.</p></tp:treatment-sec><tp:treatment-sec sec-type="distribution" id="SECID0EXECI"><title>Distribution.</title><p><italic><tp:taxon-name><tp:taxon-name-part taxon-name-part-type="genus" reg="Astronotus">Astronotus</tp:taxon-name-part><tp:taxon-name-part taxon-name-part-type="species" reg="mikoljii">mikoljii</tp:taxon-name-part></tp:taxon-name></italic> sp. nov. is distributed in all parts of the lower Orinoco River basin (Fig. <xref ref-type="fig" rid="F7">7</xref>), along the floodplain of its main channel and in the drainages of the following rivers (or sub-basins): Atabapo, Inírida, Guaviare, Vichada, Bita, Meta, Tomo, Arauca, Apure, Caura, Morichal Largo and Delta, in Venezuela and Colombia (<xref ref-type="bibr" rid="B34">Fowler 1911</xref>; <xref ref-type="bibr" rid="B114">Novoa and Ramos 1978</xref>; <xref ref-type="bibr" rid="B51">Kullander 1981</xref>; <xref ref-type="bibr" rid="B115">Novoa et al. 1982</xref>; <xref ref-type="bibr" rid="B140">Román 1985</xref>; <xref ref-type="bibr" rid="B112">Novoa 1986</xref>; <xref ref-type="bibr" rid="B141">Román 1988</xref>; <xref ref-type="bibr" rid="B167">Winemiller 1989a</xref>, <xref ref-type="bibr" rid="B168">b</xref>, <xref ref-type="bibr" rid="B169">1990</xref>; <xref ref-type="bibr" rid="B59">Lasso and Castroviejo 1992</xref>; <xref ref-type="bibr" rid="B106">Monente 1992</xref>; <xref ref-type="bibr" rid="B85">Machado-Allison 1993</xref>; <xref ref-type="bibr" rid="B61">Lasso et al. 1999</xref>; <xref ref-type="bibr" rid="B104">Mojica 1999</xref>; <xref ref-type="bibr" rid="B120">Ponte et al. 1999</xref>; <xref ref-type="bibr" rid="B60">Lasso and Machado-Allison 2000</xref>; <xref ref-type="bibr" rid="B63">Lasso et al. 2003a</xref>, <xref ref-type="bibr" rid="B64">b</xref>, <xref ref-type="bibr" rid="B65">c</xref>, <xref ref-type="bibr" rid="B66">2004</xref>; <xref ref-type="bibr" rid="B18">Campo 2004</xref>, <xref ref-type="bibr" rid="B58">Lasso 2004</xref>; <xref ref-type="bibr" rid="B86">Machado-Allison 2003</xref>; <xref ref-type="bibr" rid="B5">Antonio and Lasso 2004</xref>; <xref ref-type="bibr" rid="B160">Taphorn et al. 2005</xref>; <xref ref-type="bibr" rid="B38">Galvis et al. 2007</xref>; <xref ref-type="bibr" rid="B98">Marcano et al. 2007</xref>; <xref ref-type="bibr" rid="B67">Lasso et al. 2009a</xref>, <xref ref-type="bibr" rid="B68">b</xref>; <xref ref-type="bibr" rid="B14">Brito et al. 2011</xref>; <xref ref-type="bibr" rid="B70">Lasso et al. 2011a</xref>, <xref ref-type="bibr" rid="B71">b</xref>; <xref ref-type="bibr" rid="B72">2014</xref>; <xref ref-type="bibr" rid="B30">Echeverría and Machado-Allison 2015</xref>; <xref ref-type="bibr" rid="B117">Ortega-Lara 2016</xref>; <xref ref-type="bibr" rid="B27">DoNascimiento et al. 2017</xref>; <xref ref-type="bibr" rid="B91">Machado-Allison et al. 2018</xref>; <xref ref-type="bibr" rid="B173">Winemiller et al. 2018</xref>). It also occurs in the Gulf of Paria basin (Caño La Brea, Forest Reserve of Guarapiche, sub-basin San Juan River, <named-content xmlns:xlink="http://www.w3.org/1999/xlink" content-type="dwc:institutional_code" xlink:title="Estación Biológica Rancho Grande" xlink:href="http://grbio.org/institution/museo-de-la-estacion-biologia-de-rancho-grande" xlink:type="simple">EBRG</named-content> 5055) in Venezuela (<xref ref-type="bibr" rid="B69">Lasso et al. 2010</xref>). It has been introduced in other watersheds of Venezuela such as Lago de Valencia and in reservoirs of the Mar Caribe basin (drainages of the Unare, Tuy, Coro and San Juan rivers (Isla de Margarita)) (<xref ref-type="bibr" rid="B82">Luengo 1963</xref>; <xref ref-type="bibr" rid="B74">León 1966</xref>; <xref ref-type="bibr" rid="B20">Cervigón 1983</xref>; <xref ref-type="bibr" rid="B40">Ginéz and Olivo 1984</xref>; <xref ref-type="bibr" rid="B41">Ginéz et al. 1984</xref>).</p><fig id="F7" position="float" orientation="portrait"><object-id xmlns:xlink="http://www.w3.org/1999/xlink" content-type="doi" xlink:type="simple">10.3897/zookeys.1113.81240.figure7</object-id><object-id xmlns:xlink="http://www.w3.org/1999/xlink" content-type="arpha" xlink:type="simple">D99A26B4-5895-5C16-AB34-F4E6F76684A9</object-id><label>Figure 7.</label><caption><p>Map showing all the sites sampled in this study. The circles represent sampling localities based on specimen records used for morphological analyses, the squares represent sampling localities of the genetic material analyses, and the stars represent the type locality of each species. The colors represent the consensus of the species delimitation methods. <italic><tp:taxon-name><tp:taxon-name-part taxon-name-part-type="genus" reg="Astronotus">Astronotus</tp:taxon-name-part><tp:taxon-name-part taxon-name-part-type="species" reg="mikoljii">mikoljii</tp:taxon-name-part></tp:taxon-name></italic> sp. nov. (red), <italic><tp:taxon-name><tp:taxon-name-part taxon-name-part-type="genus" reg="Astronotus">A.</tp:taxon-name-part><tp:taxon-name-part taxon-name-part-type="species" reg="crassipinnis">crassipinnis</tp:taxon-name-part></tp:taxon-name></italic> (green), <italic><tp:taxon-name><tp:taxon-name-part taxon-name-part-type="genus" reg="Astronotus">A.</tp:taxon-name-part><tp:taxon-name-part taxon-name-part-type="species" reg="ocellatus">ocellatus</tp:taxon-name-part></tp:taxon-name></italic> (blue), <italic><tp:taxon-name><tp:taxon-name-part taxon-name-part-type="genus" reg="Astronotus">Astronotus</tp:taxon-name-part></tp:taxon-name></italic> sp. “East” (yellow), <italic><tp:taxon-name><tp:taxon-name-part taxon-name-part-type="genus" reg="Astronotus">Astronotus</tp:taxon-name-part></tp:taxon-name></italic> sp. “Jurua” (orange), and <italic><tp:taxon-name><tp:taxon-name-part taxon-name-part-type="genus" reg="Astronotus">Astronotus</tp:taxon-name-part></tp:taxon-name></italic> sp. “Negro” (brown).</p></caption><graphic xmlns:xlink="http://www.w3.org/1999/xlink" xlink:href="zookeys-1113-111_article-81240__-g007.jpg" position="float" orientation="portrait" xlink:type="simple" id="oo_716301.jpg"><uri content-type="original_file" xlink:type="simple">https://binary.pensoft.net/fig/716301</uri></graphic></fig></tp:treatment-sec><tp:treatment-sec sec-type="ecology" id="SECID0EINCI"><title>Ecology.</title><p><italic><tp:taxon-name><tp:taxon-name-part taxon-name-part-type="genus" reg="Astronotus">Astronotus</tp:taxon-name-part><tp:taxon-name-part taxon-name-part-type="species" reg="mikoljii">mikoljii</tp:taxon-name-part></tp:taxon-name></italic> sp. nov. usually inhabits the middle and lower reaches of the Orinoco River and the Gulf of Paria basin, at altitudes not exceeding 250 m a.s.l. (Fig. <xref ref-type="fig" rid="F8">8b</xref>). It can be found in either lotic or lentic water bodies, large or small rivers, culverts, lagoons, and floodplains, with white, clear, and black waters (sensu <xref ref-type="bibr" rid="B154">Sioli 1965</xref>). In the Orinoco River Delta, it lives in slow-flowing channels and flooded forests, while in the middle Orinoco region; it has only been captured in flood and floodplain lagoons, on both banks of the river (<xref ref-type="bibr" rid="B115">Novoa et al. 1982</xref>; <xref ref-type="bibr" rid="B112">Novoa 1986</xref>). In its first stages of development, it is associated with floating vegetation and semi-rooted plants formed mainly in grasses and water hyacinth (<italic><tp:taxon-name><tp:taxon-name-part taxon-name-part-type="genus" reg="Paspalum">Paspalum</tp:taxon-name-part><tp:taxon-name-part taxon-name-part-type="species" reg="repens">repens</tp:taxon-name-part></tp:taxon-name></italic>, <italic><tp:taxon-name><tp:taxon-name-part taxon-name-part-type="genus" reg="Eichhornia">Eichhornia</tp:taxon-name-part><tp:taxon-name-part taxon-name-part-type="species" reg="crassipes">crassipes</tp:taxon-name-part></tp:taxon-name></italic>). In the adult phase they are located in riparian zones, generally among grasses and sedges (<xref ref-type="bibr" rid="B85">Machado-Allison 1993</xref>; <xref ref-type="bibr" rid="B58">Lasso 2004</xref>; <xref ref-type="bibr" rid="B71">Lasso et al. 2011b</xref>; <xref ref-type="bibr" rid="B30">Echeverría and Machado-Allison 2015</xref>). Part of the type material was captured in the flooded savannah of a minor tributary of the Arauca River, in the floodplains of Apure State, Venezuela (Fig. <xref ref-type="fig" rid="F8">8b</xref>). During sampling, the body of water was almost stagnant and the water temperature was 27 °C with abundant aquatic vegetation and muddy bottom.</p><fig id="F8" position="float" orientation="portrait"><object-id xmlns:xlink="http://www.w3.org/1999/xlink" content-type="doi" xlink:type="simple">10.3897/zookeys.1113.81240.figure8</object-id><object-id xmlns:xlink="http://www.w3.org/1999/xlink" content-type="arpha" xlink:type="simple">3E1051DD-AEB6-54B3-94E9-A73CB7F4E2A4</object-id><label>Figure 8.</label><caption><p><italic><tp:taxon-name><tp:taxon-name-part taxon-name-part-type="genus" reg="Astronotus">Astronotus</tp:taxon-name-part><tp:taxon-name-part taxon-name-part-type="species" reg="mikoljii">mikoljii</tp:taxon-name-part></tp:taxon-name></italic> sp. nov. <bold>A</bold> live coloration of specimens collected with holotype <bold>B</bold> Natural shallow pond and type locality in floodplain of Arauca River Venezuela. Photographs: Ivan Mikolji.</p></caption><graphic xmlns:xlink="http://www.w3.org/1999/xlink" xlink:href="zookeys-1113-111_article-81240__-g008.jpg" position="float" orientation="portrait" xlink:type="simple" id="oo_716302.jpg"><uri content-type="original_file" xlink:type="simple">https://binary.pensoft.net/fig/716302</uri></graphic></fig><p>This species was probably negatively impacted by the invasion of the Orinoco River Basin by transferred invasive cichlid <italic><tp:taxon-name><tp:taxon-name-part taxon-name-part-type="genus" reg="Caquetaia">Caquetaia</tp:taxon-name-part><tp:taxon-name-part taxon-name-part-type="species" reg="kraussii">kraussii</tp:taxon-name-part></tp:taxon-name></italic> (Steindachner, 1878) (<xref ref-type="bibr" rid="B144">Royero and Lasso 1992</xref>; <xref ref-type="bibr" rid="B151">Señaris and Lasso 1993</xref>; <xref ref-type="bibr" rid="B60">Lasso and Machado-Allison 2000</xref>). For example, in one lagoon in the Portuguesa River drainage between Guanare and Guanarito, where one of the authors (DCT) commonly collected <italic><tp:taxon-name><tp:taxon-name-part taxon-name-part-type="genus" reg="Astronotus">A.</tp:taxon-name-part><tp:taxon-name-part taxon-name-part-type="species" reg="mikoljii">mikoljii</tp:taxon-name-part></tp:taxon-name></italic> sp. nov. (on many occasions over many years during student field trips from 1978 to 1988) it is now absent, having been completely replaced by <italic><tp:taxon-name><tp:taxon-name-part taxon-name-part-type="genus" reg="Caquetaia">C.</tp:taxon-name-part><tp:taxon-name-part taxon-name-part-type="species" reg="kraussii">kraussii</tp:taxon-name-part></tp:taxon-name></italic>.</p></tp:treatment-sec><tp:treatment-sec sec-type="Common names" id="SECID0E5RCI"><title>Common names.</title><p>In Spanish and indigenous local languages, names which are known for <italic><tp:taxon-name><tp:taxon-name-part taxon-name-part-type="genus" reg="Astronotus">Astronotus</tp:taxon-name-part><tp:taxon-name-part taxon-name-part-type="species" reg="mikoljii">mikoljii</tp:taxon-name-part></tp:taxon-name></italic> sp. nov. in Venezuela are pavona, vieja, cupaneca, Oscar, mijsho (Kariña), boisikuajaba (Warao), hácho (Pumé = Yaruro), phadeewa, jadaewa (Ye’Kuana = Makiritare), perewa, parawa (Eñepá = Panare), yawirra (Kúrrim = Kurripako), kohukohurimï, kohokohorimï, owënawë kohoromï” (Yanomami = Yanomamï) (<xref ref-type="bibr" rid="B9">Barandiarán 1962</xref>; <xref ref-type="bibr" rid="B92">Mago 1967</xref>, <xref ref-type="bibr" rid="B95">1970c</xref>; <xref ref-type="bibr" rid="B115">Novoa et al. 1982</xref>; <xref ref-type="bibr" rid="B116">Obregón et al. 1984</xref>; <xref ref-type="bibr" rid="B140">Román 1985</xref>; <xref ref-type="bibr" rid="B112">Novoa 1986</xref>; <xref ref-type="bibr" rid="B141">Román 1988</xref>; <xref ref-type="bibr" rid="B11">Bedoya 1992</xref>; <xref ref-type="bibr" rid="B101">Mattei-Müller et al. 1994</xref>; <xref ref-type="bibr" rid="B60">Lasso and Machado-Allison 2000</xref>; <xref ref-type="bibr" rid="B108">Mosonyi 2002</xref>; <xref ref-type="bibr" rid="B86">Machado-Allison 2003</xref>; <xref ref-type="bibr" rid="B165">Vispo and Knab-Vispo 2003</xref>; <xref ref-type="bibr" rid="B100">Mattei-Müller and Serowe 2007</xref>; <xref ref-type="bibr" rid="B14">Brito et al. 2011</xref>) and pavo real, carabazú, Oscar, mojarra, mojarra negra, eba (Puinave), Itapukunda (Kurripako), uan (Tucano) in Colombia (<xref ref-type="bibr" rid="B146">Sánchez 2008</xref>). The suggested common name for this species in the aquarium hobby is “Mikolji’s Oscar” in English, “Oscar de Mikolji ‘’ in Spanish.</p></tp:treatment-sec><tp:treatment-sec><!--Section generated to contain objects referenced in tp:taxon-treatment.--><fig id="F9" position="float" orientation="portrait"><object-id xmlns:xlink="http://www.w3.org/1999/xlink" content-type="doi" xlink:type="simple">10.3897/zookeys.1113.81240.figure9</object-id><object-id xmlns:xlink="http://www.w3.org/1999/xlink" content-type="arpha" xlink:type="simple">91C0FCA0-521A-5533-AE6C-BCAE99F2BE16</object-id><label>Figure 9.</label><caption><p>Maximum clade credibility tree from 9,000 posterior trees generated using BEAST 2.6. Dataset comprised 22 unique haplotypes (from a total of 102) of <italic><tp:taxon-name><tp:taxon-name-part taxon-name-part-type="genus" reg="Astronotus">Astronotus</tp:taxon-name-part></tp:taxon-name></italic><abbrev xmlns:xlink="http://www.w3.org/1999/xlink" xlink:title="cytochrome C oxidase subunit I" id="ABBRID0EQ1CI" xlink:type="simple">COI</abbrev> sequences. Bayesian posterior probabilities above 0.95 are shown as dark nodes. Species delimitations are shown by method as colored boxes. The number of collapsed individuals is indicated in parentheses and outside of it the locations where they were sampled. The scientific name of the new species is red. The figure was created in R 4.1.1 using the package ‘ggtree’ and the final graphic in Inkscape.</p></caption><graphic xmlns:xlink="http://www.w3.org/1999/xlink" xlink:href="zookeys-1113-111_article-81240__-g009.jpg" position="float" orientation="portrait" xlink:type="simple" id="oo_716303.jpg"><uri content-type="original_file" xlink:type="simple">https://binary.pensoft.net/fig/716303</uri></graphic></fig><fig id="F10" position="float" orientation="portrait"><object-id xmlns:xlink="http://www.w3.org/1999/xlink" content-type="doi" xlink:type="simple">10.3897/zookeys.1113.81240.figure10</object-id><object-id xmlns:xlink="http://www.w3.org/1999/xlink" content-type="arpha" xlink:type="simple">495F47EA-6756-5337-9CF4-EFCA5B8E22E4</object-id><label>Figure 10.</label><caption><p>Plot of scores of Canonical Variants Analysis (CVA), from comparative sagitta otoliths morphometric data of <italic><tp:taxon-name><tp:taxon-name-part taxon-name-part-type="genus" reg="Astronotus">Astronotus</tp:taxon-name-part><tp:taxon-name-part taxon-name-part-type="species" reg="mikoljii">mikoljii</tp:taxon-name-part></tp:taxon-name></italic> sp. nov. (red crosses), <italic><tp:taxon-name><tp:taxon-name-part taxon-name-part-type="genus" reg="Astronotus">A.</tp:taxon-name-part><tp:taxon-name-part taxon-name-part-type="species" reg="ocellatus">ocellatus</tp:taxon-name-part></tp:taxon-name></italic> (blue squares), and <italic><tp:taxon-name><tp:taxon-name-part taxon-name-part-type="genus" reg="Astronotus">A.</tp:taxon-name-part><tp:taxon-name-part taxon-name-part-type="species" reg="crassipinnis">crassipinnis</tp:taxon-name-part></tp:taxon-name></italic> (green triangles).</p></caption><graphic xmlns:xlink="http://www.w3.org/1999/xlink" xlink:href="zookeys-1113-111_article-81240__-g010.jpg" position="float" orientation="portrait" xlink:type="simple" id="oo_716304.jpg"><uri content-type="original_file" xlink:type="simple">https://binary.pensoft.net/fig/716304</uri></graphic></fig><supplementary-material xmlns:xlink="http://www.w3.org/1999/xlink" id="S1" position="float" orientation="portrait" xlink:type="simple"><object-id content-type="doi" xlink:type="simple">10.3897/zookeys.1113.81240.suppl1</object-id><object-id content-type="zenodo_dep_id" xlink:type="simple">7077145</object-id><object-id content-type="arpha" xlink:type="simple">9522BA24-0ED6-5389-8A8D-9DA4D0668075</object-id><label>Supplementary material 1</label><caption><p>Table S1–S5</p></caption><statement content-type="dataType"><label>Data type</label><p>Description of biometric indices used in otoliths</p></statement><statement content-type="notes"><label>Explanatory note</label><p>Ratio and shape index used in morphometric analysis of otoliths from species of genus <italic><tp:taxon-name><tp:taxon-name-part taxon-name-part-type="genus" reg="Astronotus">Astronotus</tp:taxon-name-part></tp:taxon-name></italic>.</p></statement><media xlink:href="zookeys-1113-111_article-81240__-s001.docx" mimetype="application" mime-subtype="vnd.openxmlformats-officedocument.wordprocessingml.document" position="float" orientation="portrait" xlink:type="simple" id="oo_716305.docx"><uri content-type="original_file" xlink:type="simple">https://binary.pensoft.net/file/716305</uri></media><permissions><license xlink:type="simple"><license-p>This dataset is made available under the Open Database License (http://opendatacommons.org/licenses/odbl/1.0/). The Open Database License (ODbL) is a license agreement intended to allow users to freely share, modify, and use this Dataset while maintaining this same freedom for others, provided that the original source and author(s) are credited.</license-p></license></permissions><attrib specific-use="authors">Alfredo Perez, Oscar M. Lasso-Alcalá, Pedro S. Bittencourt, Donald C. Tap­horn, Nayibe Perez, Izeni Pires Farias</attrib></supplementary-material><supplementary-material xmlns:xlink="http://www.w3.org/1999/xlink" id="S2" position="float" orientation="portrait" xlink:type="simple"><object-id content-type="doi" xlink:type="simple">10.3897/zookeys.1113.81240.suppl2</object-id><object-id content-type="zenodo_dep_id" xlink:type="simple">7077149</object-id><object-id content-type="arpha" xlink:type="simple">65BB7084-D5B4-5B73-AE5C-A4BC83E13EC1</object-id><label>Supplementary material 2</label><caption><p>Figure S1</p></caption><statement content-type="dataType"><label>Data type</label><p>Phylogenetic cladogram of all <italic><tp:taxon-name><tp:taxon-name-part taxon-name-part-type="genus" reg="Astronotus">Astronotus</tp:taxon-name-part></tp:taxon-name></italic> species</p></statement><statement content-type="notes"><label>Explanatory note</label><p>Neighbour Joining phylogenetic tree showing relationships among all 102 <abbrev xlink:title="cytochrome C oxidase subunit I" id="ABBRID0EJPGK" xlink:type="simple">COI</abbrev> sequences of <italic><tp:taxon-name><tp:taxon-name-part taxon-name-part-type="genus" reg="Astronotus">Astronotus</tp:taxon-name-part></tp:taxon-name></italic> plus five <italic><tp:taxon-name><tp:taxon-name-part taxon-name-part-type="genus" reg="Cichla">Cichla</tp:taxon-name-part><tp:taxon-name-part taxon-name-part-type="species" reg="ocellaris">ocellaris</tp:taxon-name-part></tp:taxon-name></italic> sequences as outgroup.</p></statement><media xlink:href="zookeys-1113-111_article-81240__-s002.docx" mimetype="application" mime-subtype="vnd.openxmlformats-officedocument.wordprocessingml.document" position="float" orientation="portrait" xlink:type="simple" id="oo_716306.docx"><uri content-type="original_file" xlink:type="simple">https://binary.pensoft.net/file/716306</uri></media><permissions><license xlink:type="simple"><license-p>This dataset is made available under the Open Database License (http://opendatacommons.org/licenses/odbl/1.0/). The Open Database License (ODbL) is a license agreement intended to allow users to freely share, modify, and use this Dataset while maintaining this same freedom for others, provided that the original source and author(s) are credited.</license-p></license></permissions><attrib specific-use="authors">Alfredo Perez, Oscar M. Lasso-Alcalá, Pedro S. Bittencourt, Donald C. Tap­horn, Nayibe Perez, Izeni Pires Farias</attrib></supplementary-material></tp:treatment-sec><ref-list><ref id="B34"><mixed-citation xmlns:xlink="http://www.w3.org/1999/xlink" xlink:type="simple"><person-group><name name-style="western"><surname>Fowler</surname><given-names>H</given-names></name></person-group> (<year>1911</year>) <article-title>Some Fishes from Venezuela. Proceedings.</article-title><source>Academy of Natural Sciences of Philadelphia</source><volume>63</volume>(<issue>2</issue>): <fpage>419</fpage>–<lpage>437</lpage>.</mixed-citation></ref><ref id="B82"><mixed-citation xmlns:xlink="http://www.w3.org/1999/xlink" xlink:type="simple"><person-group><name name-style="western"><surname>Luengo</surname><given-names>J</given-names></name></person-group> (<year>1963</year>) <article-title>La fauna ictiológica del Lago de Valencia (Venezuela) y algunas consideraciones sobre las demás hoyas del país y Trinidad.</article-title><source>Acta Biologica Venezuelica</source><volume>3</volume>: <fpage>319</fpage>–<lpage>339</lpage>.</mixed-citation></ref><ref id="B74"><mixed-citation xmlns:xlink="http://www.w3.org/1999/xlink" xlink:type="simple"><person-group><name name-style="western"><surname>León</surname><given-names>J</given-names></name></person-group> (<year>1966</year>) <article-title>Piscicultura rural en Venezuela.</article-title><source>Bulletin - Office International des Epizooties</source><volume>65</volume>(<issue>7–8</issue>): <fpage>1127</fpage>–<lpage>1134</lpage>.</mixed-citation></ref><ref id="B92"><mixed-citation xmlns:xlink="http://www.w3.org/1999/xlink" xlink:type="simple"><person-group><name name-style="western"><surname>Mago</surname><given-names>F</given-names></name></person-group> (<year>1967</year>) <article-title>Notas preliminares sobre los peces de los llanos de Venezuela.</article-title><source>Boletín de la Sociedad Venezolana de Ciencias Naturales</source><volume>27</volume>(<issue>112</issue>): <fpage>237</fpage>–<lpage>262</lpage>.</mixed-citation></ref><ref id="B93"><mixed-citation xmlns:xlink="http://www.w3.org/1999/xlink" xlink:type="simple"><person-group><name name-style="western"><surname>Mago</surname><given-names>F</given-names></name></person-group> (<year>1970a</year>) <article-title>Estudios preliminares sobre la ecología de los peces de los llanos de Venezuela.</article-title><source>Acta Biológica Venezuélica</source><volume>7</volume>(<issue>1</issue>): <fpage>71</fpage>–<lpage>102</lpage>.</mixed-citation></ref><ref id="B114"><mixed-citation xmlns:xlink="http://www.w3.org/1999/xlink" xlink:type="simple"><person-group><name name-style="western"><surname>Novoa</surname><given-names>D</given-names></name><name name-style="western"><surname>Ramos</surname><given-names>F</given-names></name></person-group> (<year>1978</year>) <source>Las Pesquerías comerciales del río Orinoco.</source><publisher-name>Corporación Venezolana de Guayana</publisher-name>, <publisher-loc>Caracas</publisher-loc>, <size units="page">168 pp</size>.</mixed-citation></ref><ref id="B51"><mixed-citation xmlns:xlink="http://www.w3.org/1999/xlink" xlink:type="simple"><person-group><name name-style="western"><surname>Kullander</surname><given-names>SO</given-names></name></person-group> (<year>1981</year>) <article-title>Cichlid fishes from the La Plata basin. Part I. Collections from Paraguay in the Musèum d’Histoire Naturelle de Genève.</article-title><source>Revue Suisse de Zoologie</source><volume>88</volume>: <fpage>675</fpage>–<lpage>692</lpage>. <ext-link xlink:href="10.5962/bhl.part.82400" ext-link-type="doi" xlink:type="simple">https://doi.org/10.5962/bhl.part.82400</ext-link></mixed-citation></ref><ref id="B139"><mixed-citation xmlns:xlink="http://www.w3.org/1999/xlink" xlink:type="simple"><person-group><name name-style="western"><surname>Román</surname><given-names>B</given-names></name></person-group> (<year>1981</year>) <source>Los Pavones. Colección: Los peces de los Llanos de Venezuela.</source><publisher-name>Fundación Científica Fluvial de los Llanos</publisher-name>, <publisher-loc>Caracas</publisher-loc>, <size units="page">143 pp</size>.</mixed-citation></ref><ref id="B19"><mixed-citation xmlns:xlink="http://www.w3.org/1999/xlink" xlink:type="simple"><person-group><name name-style="western"><surname>Cervigón</surname><given-names>F</given-names></name></person-group> (<year>1982</year>) <source>Ilustraciones: <italic><tp:taxon-name><tp:taxon-name-part taxon-name-part-type="genus">Astronotus</tp:taxon-name-part><tp:taxon-name-part taxon-name-part-type="species">ocellatus</tp:taxon-name-part></tp:taxon-name></italic>, pavona o cupaneca. P.:354. In: Novoa D (Ed.) Los Recursos Pesqueros del Río Orinoco y su Explotación.</source><publisher-name>Corporación Venezolana de Guayana</publisher-name>, <publisher-loc>Caracas</publisher-loc>, <size units="page">386 pp</size>.</mixed-citation></ref><ref id="B115"><mixed-citation xmlns:xlink="http://www.w3.org/1999/xlink" xlink:type="simple"><person-group><name name-style="western"><surname>Novoa</surname><given-names>D</given-names></name><name name-style="western"><surname>Cervigón</surname><given-names>F</given-names></name><name name-style="western"><surname>Ramos</surname><given-names>F</given-names></name></person-group> (<year>1982</year>) <article-title>Catálogo de los Recursos Pesqueros del Delta del Río Orinoco.</article-title> In: <person-group><name name-style="western"><surname>Novoa</surname><given-names>D</given-names></name></person-group> (<role>Ed.</role>) <issue-title>Los Recursos Pesqueros del Río Orinoco y su Explotación.</issue-title><source>Corporación Venezolana de Guayana, Caracas</source>, <fpage>263</fpage>–<lpage>324</lpage>.</mixed-citation></ref><ref id="B20"><mixed-citation xmlns:xlink="http://www.w3.org/1999/xlink" xlink:type="simple"><person-group><name name-style="western"><surname>Cervigón</surname><given-names>F</given-names></name></person-group> (<year>1983</year>) <source>La Acuicultura en Venezuela. Estado Actual y Perspectivas.</source><publisher-name>Editorial Arte</publisher-name>, <publisher-loc>Caracas</publisher-loc>, <size units="page">121 pp</size>.</mixed-citation></ref><ref id="B40"><mixed-citation xmlns:xlink="http://www.w3.org/1999/xlink" xlink:type="simple"><person-group><name name-style="western"><surname>Ginéz</surname><given-names>A</given-names></name><name name-style="western"><surname>Olivo</surname><given-names>M</given-names></name></person-group> (<year>1984</year>) <source>Inventario de los embalses con información básica para la actividad piscícola, Parte I: Sinopsis de los embalses administrados por el MARNR.</source><publisher-name>División General de Planificación Ambiental</publisher-name>, <publisher-loc>Serie de Informes Técnicos, DGSPOA/ IT/ 183, Caracas</publisher-loc>, <size units="page">159 pp</size>.</mixed-citation></ref><ref id="B41"><mixed-citation xmlns:xlink="http://www.w3.org/1999/xlink" xlink:type="simple"><person-group><name name-style="western"><surname>Ginéz</surname><given-names>A</given-names></name><name name-style="western"><surname>Olivo</surname><given-names>M</given-names></name><name name-style="western"><surname>Rodríguez</surname><given-names>A</given-names></name></person-group> (<year>1984</year>) <source>Inventario de los embalses con información básica para la actividad piscícola, Parte III: Sinopsis de los embalses administrados por el INOS.</source><publisher-name>División General de Planificación Ambiental</publisher-name>, <publisher-loc>Serie de Informes Técnicos, DGSPOA/ IT/ 185, Caracas</publisher-loc>, <size units="page">184 pp</size>.</mixed-citation></ref><ref id="B159"><mixed-citation xmlns:xlink="http://www.w3.org/1999/xlink" xlink:type="simple"><person-group><name name-style="western"><surname>Taphorn</surname><given-names>DC</given-names></name><name name-style="western"><surname>Lilyestrom</surname><given-names>CG</given-names></name></person-group> (<year>1984</year>) <article-title>Los peces del módulo “Fernando Corrales”. Resultados ictiológicos del proyecto de investigación del CONICIT - PIMA 18.</article-title><source>Biollania</source><volume>2</volume>: <fpage>55</fpage>–<lpage>86</lpage>.</mixed-citation></ref><ref id="B140"><mixed-citation xmlns:xlink="http://www.w3.org/1999/xlink" xlink:type="simple"><person-group><name name-style="western"><surname>Román</surname><given-names>B</given-names></name></person-group> (<year>1985</year>) <source>Peces de agua dulce de Venezuela.</source><publisher-name>Editorial Biosfera</publisher-name>, <publisher-loc>Caracas</publisher-loc>, <size units="page">192 pp</size>.</mixed-citation></ref><ref id="B53"><mixed-citation xmlns:xlink="http://www.w3.org/1999/xlink" xlink:type="simple"><person-group><name name-style="western"><surname>Kullander</surname><given-names>SO</given-names></name></person-group> (<year>1986</year>) <source>Cichlid Fishes from the Amazon River Drainage of Peru.</source><publisher-name>Swedish Museum of Natural History</publisher-name>, <publisher-loc>Stockholm</publisher-loc>, <size units="page">431 pp</size>.</mixed-citation></ref><ref id="B112"><mixed-citation xmlns:xlink="http://www.w3.org/1999/xlink" xlink:type="simple"><person-group><name name-style="western"><surname>Novoa</surname><given-names>D</given-names></name></person-group> (<year>1986</year>) <article-title>Los peces de agua dulce.</article-title> In: <person-group><name name-style="western"><surname>Gremone</surname><given-names>C</given-names></name><name name-style="western"><surname>Cervigón</surname><given-names>F</given-names></name><name name-style="western"><surname>Gorzula</surname><given-names>S</given-names></name><name name-style="western"><surname>Medina</surname><given-names>G</given-names></name><name name-style="western"><surname>Novoa</surname><given-names>D</given-names></name></person-group> (<role>Eds</role>) <issue-title>Fauna de Venezuela, Vertebrados.</issue-title><source>Editorial Biósfera, Caracas</source>, <fpage>223</fpage>–<lpage>246</lpage>.</mixed-citation></ref><ref id="B88"><mixed-citation xmlns:xlink="http://www.w3.org/1999/xlink" xlink:type="simple"><person-group><name name-style="western"><surname>Machado-Allison</surname><given-names>A</given-names></name><name name-style="western"><surname>Mago-Leccia</surname><given-names>F</given-names></name><name name-style="western"><surname>Castillo</surname><given-names>O</given-names></name><name name-style="western"><surname>Royero</surname><given-names>R</given-names></name><name name-style="western"><surname>Marrero</surname><given-names>C</given-names></name></person-group> (<year>1987</year>) <article-title>Lista de especies de peces reportadas en los diferentes cuerpos de agua de los Bajos Llanos de Venezuela.</article-title> In: <person-group><name name-style="western"><surname>Machado-Allison</surname><given-names>A</given-names></name></person-group> (<role>Ed.</role>) <issue-title>Los Peces de los Llanos de Venezuela: Un Ensayo sobre su Historia Natural.</issue-title><source>Universidad Central de Venezuela, Caracas</source>, <fpage>129</fpage>–<lpage>136</lpage>.</mixed-citation></ref><ref id="B57"><mixed-citation xmlns:xlink="http://www.w3.org/1999/xlink" xlink:type="simple"><person-group><name name-style="western"><surname>Lasso</surname><given-names>C</given-names></name></person-group> (<year>1988</year>) Inventario de la íctiofauna de nueve lagunas de inundación del Bajo Orinoco, Venezuela. Parte II: (<tp:taxon-name><tp:taxon-name-part taxon-name-part-type="order">Siluriformes</tp:taxon-name-part></tp:taxon-name>-<tp:taxon-name><tp:taxon-name-part taxon-name-part-type="order">Gymnotiformes</tp:taxon-name-part></tp:taxon-name>) - <tp:taxon-name><tp:taxon-name-part taxon-name-part-type="superorder">ACANTHOPTERYGII</tp:taxon-name-part></tp:taxon-name>. Memorias de la Sociedad de Ciencias Naturales La Salle 48(Suplemento 2): 355–385.</mixed-citation></ref><ref id="B141"><mixed-citation xmlns:xlink="http://www.w3.org/1999/xlink" xlink:type="simple"><person-group><name name-style="western"><surname>Román</surname><given-names>B</given-names></name></person-group> (<year>1988</year>) <source>Los Pavones. Colección: Los peces de los Llanos de Venezuela.</source><publisher-name>Fundación Científica Fluvial de los Llanos</publisher-name>, <publisher-loc>Caracas</publisher-loc>, <size units="page">143 pp</size>.</mixed-citation></ref><ref id="B133"><mixed-citation xmlns:xlink="http://www.w3.org/1999/xlink" xlink:type="simple"><person-group><name name-style="western"><surname>Rengifo</surname><given-names>A</given-names></name></person-group> (<year>1989</year>) <source>Diagnóstico preliminar de la situación actual de la íctiofauna con valor ornamental. Serie de Informes Técnicos.</source><publisher-name>PROFAUNA/IT/01</publisher-name>, <publisher-loc>Ministerio del Ambiente y los Recursos Naturales Renovables, Caracas</publisher-loc>, <size units="page">50 pp</size>.</mixed-citation></ref><ref id="B167"><mixed-citation xmlns:xlink="http://www.w3.org/1999/xlink" xlink:type="simple"><person-group><name name-style="western"><surname>Winemiller</surname><given-names>KO</given-names></name></person-group> (<year>1989a</year>) <article-title>Ontogenetic diet shifts and resource partitioning among piscivorous fishes in the Venezuelan llanos.</article-title><source>Environmental Biology of Fishes</source><volume>26</volume>(<issue>3</issue>): <fpage>177</fpage>–<lpage>199</lpage>. <ext-link xlink:href="10.1007/BF00004815" ext-link-type="doi" xlink:type="simple">https://doi.org/10.1007/BF00004815</ext-link></mixed-citation></ref><ref id="B113"><mixed-citation xmlns:xlink="http://www.w3.org/1999/xlink" xlink:type="simple"><person-group><name name-style="western"><surname>Novoa</surname><given-names>D</given-names></name></person-group> (<year>1990</year>) <article-title>El río Orinoco y sus Pesquerías: estado actual, perspectivas futuras y las investigaciones necesarias.</article-title> In: <person-group><name name-style="western"><surname>Weibezahn</surname><given-names>F</given-names></name><name name-style="western"><surname>Álvarez</surname><given-names>H</given-names></name><name name-style="western"><surname>Lewis</surname><given-names>W</given-names></name></person-group> (<role>Eds</role>) <issue-title>El Orinoco como Ecosistema.</issue-title><source>Fondo Editorial Acta Científica Venezolana, Caracas</source>, <fpage>387</fpage>–<lpage>406</lpage>.</mixed-citation></ref><ref id="B169"><mixed-citation xmlns:xlink="http://www.w3.org/1999/xlink" xlink:type="simple"><person-group><name name-style="western"><surname>Winemiller</surname><given-names>KO</given-names></name></person-group> (<year>1990</year>) <article-title>Caudal Eyespots as Deterrents against Fin Predation in the Neotropical Cichlid <italic><tp:taxon-name><tp:taxon-name-part taxon-name-part-type="genus">Astronotus</tp:taxon-name-part><tp:taxon-name-part taxon-name-part-type="species">ocellatus</tp:taxon-name-part></tp:taxon-name></italic>.</article-title><source>Copeia</source><volume>3</volume>(<issue>3</issue>): <fpage>665</fpage>–<lpage>673</lpage>. <ext-link xlink:href="10.2307/1446432" ext-link-type="doi" xlink:type="simple">https://doi.org/10.2307/1446432</ext-link></mixed-citation></ref><ref id="B106"><mixed-citation xmlns:xlink="http://www.w3.org/1999/xlink" xlink:type="simple"><person-group><name name-style="western"><surname>Monente</surname><given-names>JA</given-names></name></person-group> (<year>1992</year>) <source>Las Pesquerías del Estado Cojedes. Monografía 40.</source><publisher-name>Fundación La Salle de Ciencias Naturales</publisher-name>, <publisher-loc>Caracas</publisher-loc>, <size units="page">148 pp</size>.</mixed-citation></ref><ref id="B142"><mixed-citation xmlns:xlink="http://www.w3.org/1999/xlink" xlink:type="simple"><person-group><name name-style="western"><surname>Román</surname><given-names>B</given-names></name></person-group> (<year>1992</year>) <source>Peces ornamentales de Venezuela.</source><publisher-name>Monografía 39</publisher-name>, <publisher-loc>Fundación La Salle de Ciencias Naturales, Caracas</publisher-loc>, <size units="page">223 pp</size>.</mixed-citation></ref><ref id="B85"><mixed-citation xmlns:xlink="http://www.w3.org/1999/xlink" xlink:type="simple"><person-group><name name-style="western"><surname>Machado-Allison</surname><given-names>A</given-names></name></person-group> (<year>1993</year>) <source>Los Peces de los Llanos de Venezuela: Un Ensayo sobre su Historia Natural. CDCH.</source><publisher-name>Universidad Central de Venezuela</publisher-name>, <publisher-loc>Caracas</publisher-loc>, <size units="page">222 pp</size>.</mixed-citation></ref><ref id="B87"><mixed-citation xmlns:xlink="http://www.w3.org/1999/xlink" xlink:type="simple"><person-group><name name-style="western"><surname>Machado-Allison</surname><given-names>A</given-names></name><name name-style="western"><surname>Moreno</surname><given-names>H</given-names></name></person-group> (<year>1993</year>) <article-title>Inventario y aspectos de la comunidad de peces del río Orituco (Edo. Guárico).</article-title><source>Acta Biologica Venezuelica</source><volume>14</volume>(<issue>4</issue>): <fpage>77</fpage>–<lpage>94</lpage>.</mixed-citation></ref><ref id="B143"><mixed-citation xmlns:xlink="http://www.w3.org/1999/xlink" xlink:type="simple"><person-group><name name-style="western"><surname>Royero</surname><given-names>R</given-names></name></person-group> (<year>1993</year>) Peces ornamentales de Venezuela. Cuadernos Lagoven. Caracas, 106 pp.</mixed-citation></ref><ref id="B10"><mixed-citation xmlns:xlink="http://www.w3.org/1999/xlink" xlink:type="simple"><person-group><name name-style="western"><surname>Barbarino-Duque</surname><given-names>A</given-names></name><name name-style="western"><surname>Taphorn</surname><given-names>DC</given-names></name></person-group> (<year>1994</year>) <source>Especies de la Pesca Deportiva, Una Guía de Identificación y Reglamentación de los Peces de Agua Dulce en Venezuela.</source><publisher-name>UNELLEZ y Fundación Polar</publisher-name>, <publisher-loc>Caracas</publisher-loc>, <size units="page">155 pp</size>.</mixed-citation></ref><ref id="B171"><mixed-citation xmlns:xlink="http://www.w3.org/1999/xlink" xlink:type="simple"><person-group><name name-style="western"><surname>Winemiller</surname><given-names>KO</given-names></name></person-group> (<year>1996</year>) <article-title>Dynamic Diversity in Fish Assemblages of Tropical Rivers.</article-title> In: <person-group><name name-style="western"><surname>Cody</surname><given-names>ML</given-names></name><name name-style="western"><surname>Smallwood</surname><given-names>JA</given-names></name></person-group> (<role>Eds</role>) <issue-title>Long-term Studies of Vertebrate Communities.</issue-title><source>Academic Press, Orlando, Florida</source>, <fpage>99</fpage>–<lpage>134</lpage>. <ext-link xlink:href="10.1016/B978-012178075-3/50006-4" ext-link-type="doi" xlink:type="simple">https://doi.org/10.1016/B978-012178075-3/50006-4</ext-link></mixed-citation></ref><ref id="B172"><mixed-citation xmlns:xlink="http://www.w3.org/1999/xlink" xlink:type="simple"><person-group><name name-style="western"><surname>Winemiller</surname><given-names>KO</given-names></name><name name-style="western"><surname>Marrero</surname><given-names>C</given-names></name><name name-style="western"><surname>Taphorn</surname><given-names>DC</given-names></name></person-group> (<year>1996</year>) <article-title>Perturbaciones causadas por el hombre a las poblaciones de peces de los llanos y del piedemonte andino de Venezuela.</article-title><source>Biollania</source><volume>12</volume>: <fpage>13</fpage>–<lpage>48</lpage>.</mixed-citation></ref><ref id="B37"><mixed-citation xmlns:xlink="http://www.w3.org/1999/xlink" xlink:type="simple"><person-group><name name-style="western"><surname>Fuller</surname><given-names>PL</given-names></name><name name-style="western"><surname>Nico</surname><given-names>LG</given-names></name><name name-style="western"><surname>William</surname><given-names>JD</given-names></name></person-group> (<year>1999</year>) <source>Non indigenous fishes introduced into inland waters of the United States.</source><publisher-name>American Fisheries Society</publisher-name>, <publisher-loc>Special Publication 27, Maryland</publisher-loc>, <size units="page">613 pp</size>.</mixed-citation></ref><ref id="B61"><mixed-citation xmlns:xlink="http://www.w3.org/1999/xlink" xlink:type="simple"><person-group><name name-style="western"><surname>Lasso</surname><given-names>C</given-names></name><name name-style="western"><surname>Rial</surname><given-names>A</given-names></name><name name-style="western"><surname>Lasso-Alcalá</surname><given-names>O</given-names></name></person-group> (<year>1999</year>) <article-title>Composición y variabilidad espacio-temporal de las comunidades de peces en ambientes inundables de los Llanos de Venezuela.</article-title><source>Acta Biologica Venezuelica</source><volume>19</volume>(<issue>2</issue>): <fpage>1</fpage>–<lpage>28</lpage>.</mixed-citation></ref><ref id="B104"><mixed-citation xmlns:xlink="http://www.w3.org/1999/xlink" xlink:type="simple"><person-group><name name-style="western"><surname>Mojica</surname><given-names>JI</given-names></name></person-group> (<year>1999</year>) Lista preliminar de las especies de peces dulceacuícolas de Colombia. Revista de la Academia Colombiana de Ciencias 23(Suplemento Especial): 547–566.</mixed-citation></ref><ref id="B97"><mixed-citation xmlns:xlink="http://www.w3.org/1999/xlink" xlink:type="simple"><person-group><name name-style="western"><surname>Maldonado-Ocampo</surname><given-names>J</given-names></name></person-group> (<year>2001</year>) <article-title>Peces del área de confluencia de los ríos Meta, Bita y Orinoco en Puerto Carreño, Vichada, Colombia.</article-title><source>Dahlia</source><volume>2</volume>: <fpage>61</fpage>–<lpage>74</lpage>.</mixed-citation></ref><ref id="B63"><mixed-citation xmlns:xlink="http://www.w3.org/1999/xlink" xlink:type="simple"><person-group><name name-style="western"><surname>Lasso</surname><given-names>CA</given-names></name><name name-style="western"><surname>Lew</surname><given-names>D</given-names></name><name name-style="western"><surname>Taphorn</surname><given-names>D</given-names></name><name name-style="western"><surname>DoNascimiento</surname><given-names>C</given-names></name><name name-style="western"><surname>Lasso-Alcalá</surname><given-names>O</given-names></name><name name-style="western"><surname>Provenzano</surname><given-names>F</given-names></name><name name-style="western"><surname>Machado-Allison</surname><given-names>A</given-names></name></person-group> (<year>2003a</year>) Biodiversidad ictiológica continental de Venezuela. Parte I. Lista de especies y distribución por cuencas. Memoria de la Fundación La Salle de Ciencias Naturales 159–160: 105–195.</mixed-citation></ref><ref id="B86"><mixed-citation xmlns:xlink="http://www.w3.org/1999/xlink" xlink:type="simple"><person-group><name name-style="western"><surname>Machado-Allison</surname><given-names>A</given-names></name></person-group> (<year>2003</year>) <article-title>Peces de agua dulce.</article-title> In: <person-group><name name-style="western"><surname>Aguilera</surname><given-names>M</given-names></name><name name-style="western"><surname>Azocar</surname><given-names>A</given-names></name><name name-style="western"><surname>González</surname><given-names>E</given-names></name></person-group> (<role>Eds</role>) <issue-title>Biodiversidad en Venezuela.</issue-title><source>Fundación Polar, Caracas</source>, <fpage>562</fpage>–<lpage>581</lpage>.</mixed-citation></ref><ref id="B2"><mixed-citation xmlns:xlink="http://www.w3.org/1999/xlink" xlink:type="simple"><person-group><name name-style="western"><surname>Ajiaco-Martínez</surname><given-names>RE</given-names></name><name name-style="western"><surname>Ramírez-Gil</surname><given-names>H</given-names></name><name name-style="western"><surname>Sánchez-Duarte</surname><given-names>P</given-names></name><name name-style="western"><surname>Lasso</surname><given-names>CA</given-names></name><name name-style="western"><surname>Trujillo</surname><given-names>F</given-names></name></person-group> (<year>2012</year>) <source>IV. Diagnóstico de la pesca ornamental en Colombia. Serie Editorial Recursos Hidrobiológicos y Pesqueros Continentales de Colombia.</source><publisher-name>Instituto de Investigación de Los Recursos Biológicos Alexander von Humboldt</publisher-name>, <publisher-loc>Bogotá</publisher-loc>, <size units="page">152 pp</size>.</mixed-citation></ref><ref id="B45"><mixed-citation xmlns:xlink="http://www.w3.org/1999/xlink" xlink:type="simple"><person-group><name name-style="western"><surname>Herrera</surname><given-names>M</given-names></name><name name-style="western"><surname>Segnini</surname><given-names>S</given-names></name><name name-style="western"><surname>Machado-Allison</surname><given-names>A</given-names></name></person-group> (<year>2012</year>) <article-title>Comparación entre las comunidades de peces en dos tipos de ríos en la región oriental de Venezuela.</article-title><source>Boletín de la Academia de Ciencias Físicas Matemáticas y Naturales</source><volume>84</volume>(<issue>1</issue>): <fpage>47</fpage>–<lpage>67</lpage>.</mixed-citation></ref><ref id="B90"><mixed-citation xmlns:xlink="http://www.w3.org/1999/xlink" xlink:type="simple"><person-group><name name-style="western"><surname>Machado-Allison</surname><given-names>A</given-names></name><name name-style="western"><surname>Mesa</surname><given-names>L</given-names></name><name name-style="western"><surname>Lasso</surname><given-names>C</given-names></name></person-group> (<year>2013</year>) Peces de los morichales y cananguchales de la Orinoquia y Amazonia colombo-venezolana: una aproximación a su conocimiento, uso y conservación. Capítulo 15. In: Lasso C, Rial A, González-B. V (Eds) VII. Morichales y cananguchales de la Orinoquia y Amazonia: Colombia – Venezuela. Parte I. Serie Editorial Recursos Hidrobiológicos y Pesqueros Continentales de Colombia. Instituto de Investigación de Los Recursos Biológicos Alexander von Humboldt (IAvH). Bogotá, 289–334. [344 pp]</mixed-citation></ref><ref id="B117"><mixed-citation xmlns:xlink="http://www.w3.org/1999/xlink" xlink:type="simple"><person-group><name name-style="western"><surname>Ortega-Lara</surname><given-names>A</given-names></name></person-group> (<year>2016</year>) <source>Peces ornamentales de Colombia. Serie Recursos Pesqueros de Colombia. AUNAP.</source><publisher-name>In: Ortega-Lara A</publisher-name>, <publisher-loc>Puntes V, Barbosa L, Mojica H, Gomez S, Polanco-Rengifo O (Eds) Autoridad Nacional de Pesca y Acuicultura (AUNAP), Fundación FUNINDES, Cali</publisher-loc>, <size units="page">112 pp</size>.</mixed-citation></ref><ref id="B125"><mixed-citation xmlns:xlink="http://www.w3.org/1999/xlink" xlink:type="simple"><person-group><name name-style="western"><surname>Ramírez-Gil</surname><given-names>H</given-names></name><name name-style="western"><surname>Ajiaco-Martínez</surname><given-names>RE</given-names></name></person-group> (<year>2016</year>) <article-title>Pesquerías del río Meta y la parte baja del río Bita.</article-title> In: <person-group><name name-style="western"><surname>Trujillo</surname><given-names>F</given-names></name><name name-style="western"><surname>Antelo</surname><given-names>R</given-names></name><name name-style="western"><surname>Usma</surname><given-names>S</given-names></name></person-group> (<role>Eds</role>) <issue-title>Biodiversidad de la cuenca baja y media del río Meta.</issue-title><source>Fundación Omacha, Fundación Palmarito, WWF, Bogotá</source>, <fpage>122</fpage>–<lpage>139</lpage>. [336 pp]</mixed-citation></ref><ref id="B27"><mixed-citation xmlns:xlink="http://www.w3.org/1999/xlink" xlink:type="simple"><person-group><name name-style="western"><surname>DoNascimiento</surname><given-names>C</given-names></name><name name-style="western"><surname>Herrera</surname><given-names>EE</given-names></name><name name-style="western"><surname>Herrera</surname><given-names>GA</given-names></name><name name-style="western"><surname>Ortega</surname><given-names>A</given-names></name><name name-style="western"><surname>Villa</surname><given-names>FA</given-names></name><name name-style="western"><surname>Usma</surname><given-names>JS</given-names></name><name name-style="western"><surname>Maldonado-Ocampo</surname><given-names>JA</given-names></name></person-group> (<year>2017</year>) <article-title>Checklist of the freshwater fishes of Colombia: A Darwin Core alternative to the updating problem.</article-title><source>ZooKeys</source><volume>708</volume>: <fpage>25</fpage>–<lpage>138</lpage>. <ext-link xlink:href="10.3897/zookeys.708.13897" ext-link-type="doi" xlink:type="simple">https://doi.org/10.3897/zookeys.708.13897</ext-link></mixed-citation></ref><ref id="B173"><mixed-citation xmlns:xlink="http://www.w3.org/1999/xlink" xlink:type="simple"><person-group><name name-style="western"><surname>Winemiller</surname><given-names>KO</given-names></name><name name-style="western"><surname>Taphorn</surname><given-names>DC</given-names></name><name name-style="western"><surname>Kelso-Winemiller</surname><given-names>LC</given-names></name><name name-style="western"><surname>López-Delgado</surname><given-names>EO</given-names></name><name name-style="western"><surname>Keppeler</surname><given-names>FW</given-names></name><name name-style="western"><surname>Montaña</surname><given-names>CG</given-names></name></person-group> (<year>2018</year>) Fish metacommunity structure in Caño Maraca, an important nursery habitat in the Western Llanos of Venezuela. Neotropical Ichthyology 16(4): e180074. <ext-link xlink:href="10.1590/1982-0224-20180074" ext-link-type="doi" xlink:type="simple">https://doi.org/10.1590/1982-0224-20180074</ext-link></mixed-citation></ref><ref id="B60"><mixed-citation xmlns:xlink="http://www.w3.org/1999/xlink" xlink:type="simple"><person-group><name name-style="western"><surname>Lasso</surname><given-names>C</given-names></name><name name-style="western"><surname>Machado-Allison</surname><given-names>A</given-names></name></person-group> (<year>2000</year>) <source>Sinopsis de las especies de peces de la familia <tp:taxon-name><tp:taxon-name-part taxon-name-part-type="family">Cichlidae</tp:taxon-name-part></tp:taxon-name> presentes en la cuenca del Río Orinoco.</source><publisher-name>Claves</publisher-name>, <publisher-loc>diagnosis, aspectos bio-ecológicos e ilustraciones. Serie Peces de Venezuela. Universidad Central de Venezuela</publisher-loc>, <size units="page">150 pp</size>.</mixed-citation></ref><ref id="B64"><mixed-citation xmlns:xlink="http://www.w3.org/1999/xlink" xlink:type="simple"><person-group><name name-style="western"><surname>Lasso</surname><given-names>C</given-names></name><name name-style="western"><surname>Machado-Allison</surname><given-names>A</given-names></name><name name-style="western"><surname>Taphorn</surname><given-names>D</given-names></name><name name-style="western"><surname>Rodríguez-Olarte</surname><given-names>D</given-names></name><name name-style="western"><surname>Vispo</surname><given-names>C</given-names></name><name name-style="western"><surname>Chernoff</surname><given-names>B</given-names></name><name name-style="western"><surname>Provenzano</surname><given-names>F</given-names></name><name name-style="western"><surname>Lasso-Alcalá</surname><given-names>O</given-names></name><name name-style="western"><surname>Cervó</surname><given-names>A</given-names></name><name name-style="western"><surname>Nakamura</surname><given-names>K</given-names></name><name name-style="western"><surname>Gonzalez</surname><given-names>N</given-names></name><name name-style="western"><surname>Meri</surname><given-names>J</given-names></name><name name-style="western"><surname>Silvera</surname><given-names>C</given-names></name><name name-style="western"><surname>Bonilla</surname><given-names>A</given-names></name><name name-style="western"><surname>López-Rojas</surname><given-names>H</given-names></name><name name-style="western"><surname>Machado-Aranda</surname><given-names>D</given-names></name></person-group> (<year>2003b</year>) <article-title>The fishes of the Caura River, Orinoco Basin, Venezuela: Annotated Checklist.</article-title> In: <person-group><name name-style="western"><surname>Vispo</surname><given-names>C</given-names></name><name name-style="western"><surname>Knab-Vispo</surname><given-names>C</given-names></name></person-group> (<role>Eds</role>) <issue-title>Plants and Vertebrates of the Caura’s Riparian Corridor: Their Biology, Use and Conservation.</issue-title><source>Scientia Guianae 12(Special Issue)</source>, <fpage>223</fpage>–<lpage>246</lpage>.</mixed-citation></ref><ref id="B58"><mixed-citation xmlns:xlink="http://www.w3.org/1999/xlink" xlink:type="simple"><person-group><name name-style="western"><surname>Lasso</surname><given-names>C</given-names></name></person-group> (<year>2004</year>) <source>Los peces de la Estación Biológica El Frío y Caño Guaritico, Estado Apure, Llanos del Orinoco, Venezuela.</source><publisher-name>Publicaciones del Comité Español del Programa MAB y de la Red IberoMAB de la UNESCO</publisher-name>, <publisher-loc>N°5</publisher-loc>, <size units="page">454 pp</size>.</mixed-citation></ref><ref id="B160"><mixed-citation xmlns:xlink="http://www.w3.org/1999/xlink" xlink:type="simple"><person-group><name name-style="western"><surname>Taphorn</surname><given-names>DC</given-names></name><name name-style="western"><surname>Rodriguez-Olarte</surname><given-names>D</given-names></name><name name-style="western"><surname>Hurtado</surname><given-names>N</given-names></name><name name-style="western"><surname>Barbarino</surname><given-names>D</given-names></name></person-group> (<year>2005</year>) Los peces y las pesquerías en el Parque Nacional Aguarico-Guariquito, Estado Guárico, Venezuela. Memoria de la Fundación la Salle de Ciencias Naturales 161–162: 19–40.</mixed-citation></ref><ref id="B102"><mixed-citation xmlns:xlink="http://www.w3.org/1999/xlink" xlink:type="simple"><person-group><name name-style="western"><surname>Medina</surname><given-names>J</given-names></name><name name-style="western"><surname>Bonilla</surname><given-names>A</given-names></name></person-group> (<year>2006</year>) <article-title>Variabilidad genética en poblaciones silvestres y lotes cultivados de <italic><tp:taxon-name><tp:taxon-name-part taxon-name-part-type="genus">Caquetaia</tp:taxon-name-part><tp:taxon-name-part taxon-name-part-type="species">kraussii</tp:taxon-name-part></tp:taxon-name></italic> (petenia) y <tp:taxon-name><tp:taxon-name-part taxon-name-part-type="genus">Astronotus</tp:taxon-name-part><tp:taxon-name-part taxon-name-part-type="uncertainty-rank">cf.</tp:taxon-name-part><tp:taxon-name-part taxon-name-part-type="species">ocellatus</tp:taxon-name-part></tp:taxon-name> (pavona) (<tp:taxon-name><tp:taxon-name-part taxon-name-part-type="order">Perciformes</tp:taxon-name-part></tp:taxon-name>: <tp:taxon-name><tp:taxon-name-part taxon-name-part-type="family">Cichlidae</tp:taxon-name-part></tp:taxon-name>).</article-title><source>Acta Biologica Venezuelica</source><volume>26</volume>(<issue>1</issue>): <fpage>1</fpage>–<lpage>12</lpage>.</mixed-citation></ref><ref id="B98"><mixed-citation xmlns:xlink="http://www.w3.org/1999/xlink" xlink:type="simple"><person-group><name name-style="western"><surname>Marcano</surname><given-names>A</given-names></name><name name-style="western"><surname>Mesa</surname><given-names>L</given-names></name><name name-style="western"><surname>Paz</surname><given-names>J</given-names></name><name name-style="western"><surname>Machado-Allison</surname><given-names>A</given-names></name></person-group> (<year>2007</year>) <article-title>Adiciones al conocimiento de los peces del sistema Aguaro-Guariquito y río Manapire, cuenca del río Orinoco, estado Guárico, Venezuela.</article-title><source>Acta Biologica Venezuelica</source><volume>27</volume>(<issue>1</issue>): <fpage>36</fpage>–<lpage>49</lpage>.</mixed-citation></ref><ref id="B14"><mixed-citation xmlns:xlink="http://www.w3.org/1999/xlink" xlink:type="simple"><person-group><name name-style="western"><surname>Brito</surname><given-names>A</given-names></name><name name-style="western"><surname>Lasso</surname><given-names>C</given-names></name><name name-style="western"><surname>Sanchez-Duarte</surname><given-names>P</given-names></name></person-group> (<year>2011</year>) <source>Pavona, cupaneca, Oscar, <tp:taxon-name><tp:taxon-name-part taxon-name-part-type="genus">Astronotus</tp:taxon-name-part><tp:taxon-name-part taxon-name-part-type="uncertainty-rank">cf.</tp:taxon-name-part><tp:taxon-name-part taxon-name-part-type="species">ocellatus</tp:taxon-name-part></tp:taxon-name>. In: Lasso C, Sánchez-Duarte P (Eds) Los peces del delta del Orinoco. Diversidad, bio-ecología, uso y conservación. Fundación La Salle de Ciencias Naturales y Chevron C.</source><publisher-name>A.</publisher-name>, <publisher-loc>Caracas</publisher-loc>, <size units="page">500 pp</size>.</mixed-citation></ref><ref id="B30"><mixed-citation xmlns:xlink="http://www.w3.org/1999/xlink" xlink:type="simple"><person-group><name name-style="western"><surname>Echeverría</surname><given-names>G</given-names></name><name name-style="western"><surname>Machado-Allison</surname><given-names>A</given-names></name></person-group> (<year>2015</year>) <article-title>La íctiofauna de los Esteros de Camaguán (río Portuguesa), Estado Guárico, Venezuela.</article-title><source>Acta Biologica Venezuelica</source><volume>35</volume>(<issue>1</issue>): <fpage>75</fpage>–<lpage>87</lpage>.</mixed-citation></ref><ref id="B91"><mixed-citation xmlns:xlink="http://www.w3.org/1999/xlink" xlink:type="simple"><person-group><name name-style="western"><surname>Machado-Allison</surname><given-names>A</given-names></name><name name-style="western"><surname>De La Fuente</surname><given-names>R</given-names></name><name name-style="western"><surname>Mikolji</surname><given-names>I</given-names></name></person-group> (<year>2018</year>) <source>Catálogo Ilustrado de los Peces del Parque Nacional “Aguaro-Guariquito”. Serie Peces de Venezuela. Academia de Ciencias Físicas, Matemáticas y Naturales. Museo de Biología, Instituto de Zoología y Ecología Tropical, Universidad Central de Venezuela.</source><publisher-name>Fundación de la Academia de Ciencias Físicas</publisher-name>, <publisher-loc>Matemáticas y Naturales. Caracas</publisher-loc>, <size units="page">528 pp</size>.</mixed-citation></ref><ref id="B138"><mixed-citation xmlns:xlink="http://www.w3.org/1999/xlink" xlink:type="simple"><person-group><name name-style="western"><surname>Rodríguez-Olarte</surname><given-names>D</given-names></name><name name-style="western"><surname>Taphorn</surname><given-names>DC</given-names></name><name name-style="western"><surname>Lasso</surname><given-names>C</given-names></name><name name-style="western"><surname>Vispo</surname><given-names>C</given-names></name></person-group> (<year>2003</year>) <article-title>Fishes of the lower Caura River, Orinoco Basin, Venezuela.</article-title> In: <person-group><name name-style="western"><surname>Vispo</surname><given-names>C</given-names></name><name name-style="western"><surname>Knab-Vispo</surname><given-names>C</given-names></name></person-group> (<role>Eds</role>) <issue-title>Plants and Vertebrates of the Caura’s Riparian Corridor: Their Biology, Use and Conservation.</issue-title><source>Scientia Guianae</source><volume>12</volume>: <fpage>181</fpage>–<lpage>221</lpage>.</mixed-citation></ref><ref id="B5"><mixed-citation xmlns:xlink="http://www.w3.org/1999/xlink" xlink:type="simple"><person-group><name name-style="western"><surname>Antonio</surname><given-names>ME</given-names></name><name name-style="western"><surname>Lasso</surname><given-names>C</given-names></name></person-group> (<year>2004</year>) <article-title>Los peces del río Morichal Largo, estados Monagas y Anzoátegui, Cuenca del río Orinoco, Venezuela.</article-title><source>Memoria de la Fundación La Salle de Ciencias Naturales</source><volume>156</volume>: <fpage>5</fpage>–<lpage>118</lpage>.</mixed-citation></ref><ref id="B18"><mixed-citation xmlns:xlink="http://www.w3.org/1999/xlink" xlink:type="simple"><person-group><name name-style="western"><surname>Campo</surname><given-names>M</given-names></name></person-group> (<year>2004</year>) Inventario preliminar de la íctiofauna de la Reserva de Fauna Silvestre Gran Morichal, Estado Monagas, Venezuela. Memoria de la Fundación La Salle de Ciencias Naturales 161–162: 41–60.</mixed-citation></ref><ref id="B46"><mixed-citation xmlns:xlink="http://www.w3.org/1999/xlink" xlink:type="simple"><person-group><name name-style="western"><surname>Hoeinghaus</surname><given-names>D</given-names></name><name name-style="western"><surname>Winemiller</surname><given-names>KO</given-names></name><name name-style="western"><surname>Taphorn</surname><given-names>DC</given-names></name></person-group> (<year>2004</year>) <article-title>Compositional change in fish assemblages along the Andean piedmont – Llanos floodplain gradient of the río Portuguesa, Venezuela.</article-title><source>Neotropical Ichthyology</source><volume>2</volume>(<issue>2</issue>): <fpage>85</fpage>–<lpage>92</lpage>. <ext-link xlink:href="10.1590/S1679-62252004000200005" ext-link-type="doi" xlink:type="simple">https://doi.org/10.1590/S1679-62252004000200005</ext-link></mixed-citation></ref><ref id="B66"><mixed-citation xmlns:xlink="http://www.w3.org/1999/xlink" xlink:type="simple"><person-group><name name-style="western"><surname>Lasso</surname><given-names>C</given-names></name><name name-style="western"><surname>Mojica</surname><given-names>JI</given-names></name><name name-style="western"><surname>Usma</surname><given-names>JS</given-names></name><name name-style="western"><surname>Maldonado</surname><given-names>J</given-names></name><name name-style="western"><surname>Donascimiento</surname><given-names>C</given-names></name><name name-style="western"><surname>Taphorn</surname><given-names>D</given-names></name><name name-style="western"><surname>Provenzano</surname><given-names>F</given-names></name><name name-style="western"><surname>Lasso-Alcalá</surname><given-names>O</given-names></name><name name-style="western"><surname>Galvis</surname><given-names>G</given-names></name><name name-style="western"><surname>Vásquez</surname><given-names>L</given-names></name><name name-style="western"><surname>Lugo</surname><given-names>M</given-names></name><name name-style="western"><surname>Machado-Allison</surname><given-names>A</given-names></name><name name-style="western"><surname>Royero</surname><given-names>R</given-names></name><name name-style="western"><surname>Suárez</surname><given-names>C</given-names></name><name name-style="western"><surname>Ortega-Lara</surname><given-names>A</given-names></name></person-group> (<year>2004</year>) <article-title>Peces de la Cuenca del Río Orinoco. Parte I: Lista de especies y distribución por subcuencas.</article-title><source>Biota Colombiana</source><volume>5</volume>(<issue>2</issue>): <fpage>95</fpage>–<lpage>158</lpage>.</mixed-citation></ref><ref id="B79"><mixed-citation xmlns:xlink="http://www.w3.org/1999/xlink" xlink:type="simple"><person-group><name name-style="western"><surname>López-Fernández</surname><given-names>H</given-names></name><name name-style="western"><surname>Honeycutt</surname><given-names>RL</given-names></name><name name-style="western"><surname>Stiassny</surname><given-names>MLJ</given-names></name><name name-style="western"><surname>Winemiller</surname><given-names>KO</given-names></name></person-group> (<year>2005</year>) <article-title>Morphology, molecules, and character congruence in the phylogeny of South American geophagine cichlids (<tp:taxon-name><tp:taxon-name-part taxon-name-part-type="order">Perciformes</tp:taxon-name-part></tp:taxon-name>, <tp:taxon-name><tp:taxon-name-part taxon-name-part-type="suborder">Labroidei</tp:taxon-name-part></tp:taxon-name>).</article-title><source>Zoologica Scripta</source><volume>34</volume>(<issue>6</issue>): <fpage>627</fpage>–<lpage>651</lpage>. <ext-link xlink:href="10.1111/j.1463-6409.2005.00209.x" ext-link-type="doi" xlink:type="simple">https://doi.org/10.1111/j.1463-6409.2005.00209.x</ext-link></mixed-citation></ref><ref id="B38"><mixed-citation xmlns:xlink="http://www.w3.org/1999/xlink" xlink:type="simple"><person-group><name name-style="western"><surname>Galvis</surname><given-names>G</given-names></name><name name-style="western"><surname>Mojica</surname><given-names>JI</given-names></name><name name-style="western"><surname>Provenzano</surname><given-names>F</given-names></name><name name-style="western"><surname>Lasso</surname><given-names>C</given-names></name><name name-style="western"><surname>Taphorn</surname><given-names>DC</given-names></name><name name-style="western"><surname>Royero</surname><given-names>R</given-names></name><name name-style="western"><surname>Castillo</surname><given-names>C</given-names></name><name name-style="western"><surname>Gutiérrez</surname><given-names>A</given-names></name><name name-style="western"><surname>Gutiérrez</surname><given-names>MA</given-names></name><name name-style="western"><surname>López Pinto</surname><given-names>Y</given-names></name><name name-style="western"><surname>Mesa</surname><given-names>LM</given-names></name><name name-style="western"><surname>Sánchez-Duarte</surname><given-names>P</given-names></name><name name-style="western"><surname>Cipamocha</surname><given-names>C</given-names></name></person-group> (<year>2007</year>) <source>Peces de la Orinoquia colombiana con énfasis en especies de interés ornamental.</source><publisher-name>Ministerio de Agricultura y Desarrollo Rural</publisher-name>, <publisher-loc>INCODER, Universidad Nacional de Colombia - Departamento de Biología - Instituto de Ciencias Naturales, Bogotá</publisher-loc>, <size units="page">425 pp</size>.</mixed-citation></ref><ref id="B67"><mixed-citation xmlns:xlink="http://www.w3.org/1999/xlink" xlink:type="simple"><person-group><name name-style="western"><surname>Lasso</surname><given-names>C</given-names></name><name name-style="western"><surname>Usma Oviedo</surname><given-names>J</given-names></name><name name-style="western"><surname>Villa</surname><given-names>F</given-names></name><name name-style="western"><surname>Sierra-Quintero</surname><given-names>MT</given-names></name><name name-style="western"><surname>Ortega-Lara</surname><given-names>A</given-names></name><name name-style="western"><surname>Mesa</surname><given-names>LM</given-names></name><name name-style="western"><surname>Patiño</surname><given-names>M</given-names></name><name name-style="western"><surname>Lasso-Alcalá</surname><given-names>O</given-names></name><name name-style="western"><surname>Morales-Betancourt</surname><given-names>M</given-names></name><name name-style="western"><surname>González-Oropesa</surname><given-names>K</given-names></name><name name-style="western"><surname>Quiceno</surname><given-names>M</given-names></name><name name-style="western"><surname>Ferrer</surname><given-names>A</given-names></name><name name-style="western"><surname>Suárez</surname><given-names>C</given-names></name></person-group> (<year>2009a</year>) <article-title>Peces de la Estrella Fluvial Inírida: Ríos Guaviare, Inírida, Atabapo y Orinoco, Orinoquía Colombiana.</article-title><source>Biota Colombiana</source><volume>10</volume>(<issue>1–2</issue>): <fpage>89</fpage>–<lpage>122</lpage>.</mixed-citation></ref><ref id="B89"><mixed-citation xmlns:xlink="http://www.w3.org/1999/xlink" xlink:type="simple"><person-group><name name-style="western"><surname>Machado-Allison</surname><given-names>A</given-names></name><name name-style="western"><surname>Lasso</surname><given-names>C</given-names></name><name name-style="western"><surname>Usma</surname><given-names>JS</given-names></name><name name-style="western"><surname>Sánchez-Duarte</surname><given-names>P</given-names></name><name name-style="western"><surname>Lasso-Alcalá</surname><given-names>O</given-names></name></person-group> (<year>2010</year>) <article-title>Peces. Capítulo 7.</article-title> In: <person-group><name name-style="western"><surname>Lasso</surname><given-names>C</given-names></name><name name-style="western"><surname>Usma</surname><given-names>JS</given-names></name><name name-style="western"><surname>Trujillo</surname><given-names>F</given-names></name><name name-style="western"><surname>Rial</surname><given-names>A</given-names></name></person-group> (<role>Eds</role>) <issue-title>Biodiversidad de la Cuenca del río Orinoco: Bases científicas para la identificación de áreas prioritarias para la conservación y uso sostenible de la biodiversidad.</issue-title><source>Instituto de Investigación de Los Recursos Biológicos Alexander von Humboldt, WWF Colombia, Fundación Omacha, Fundación La Salle de Ciencias Naturales, Instituto de Estudios de la Orinoquia (Universidad Nacional de Colombia). Bogotá D.C., Colombia</source>, <fpage>216</fpage>–<lpage>257</lpage>. [609 pp]</mixed-citation></ref><ref id="B70"><mixed-citation xmlns:xlink="http://www.w3.org/1999/xlink" xlink:type="simple"><person-group><name name-style="western"><surname>Lasso</surname><given-names>C</given-names></name><name name-style="western"><surname>Sanchez-Duarte</surname><given-names>MP</given-names></name><name name-style="western"><surname>Morales-Betancourt</surname><given-names>M</given-names></name></person-group> (<year>2011a</year>) <article-title>Recursos pesqueros continentales de Colombia: Lista de especies.</article-title> In: <person-group><name name-style="western"><surname>Lasso</surname><given-names>C</given-names></name><name name-style="western"><surname>Agudelo Córdoba</surname><given-names>E</given-names></name><name name-style="western"><surname>Jiménez-Segura</surname><given-names>LF</given-names></name><name name-style="western"><surname>Ramírez-Gil</surname><given-names>H</given-names></name><name name-style="western"><surname>Morales-Betancourt</surname><given-names>M</given-names></name><name name-style="western"><surname>Ajiaco-Martínez</surname><given-names>RE</given-names></name><name name-style="western"><surname>De Paula Gutiérrez</surname><given-names>F</given-names></name><name name-style="western"><surname>Usma</surname><given-names>JS</given-names></name><name name-style="western"><surname>Muñoz-Torres</surname><given-names>SE</given-names></name><name name-style="western"><surname>Sanabria</surname><given-names>AI</given-names></name></person-group> (<role>Eds</role>) <issue-title>I.</issue-title><source>Catálogo de los recursos pesqueros continentales de Colombia. Serie Editorial Recursos Hidrobiológicos y Pesqueros Continentales de Colombia. Instituto de Investigación de los Recursos Biológicos Alexander von Humboldt. Bogotá</source>, <fpage>57</fpage>–<lpage>67</lpage>.</mixed-citation></ref><ref id="B164"><mixed-citation xmlns:xlink="http://www.w3.org/1999/xlink" xlink:type="simple"><person-group><name name-style="western"><surname>Villa-Navarro</surname><given-names>F</given-names></name><name name-style="western"><surname>Urbano-Bonilla</surname><given-names>A</given-names></name><name name-style="western"><surname>Ortega-Lara</surname><given-names>A</given-names></name><name name-style="western"><surname>Taphorn</surname><given-names>DC</given-names></name><name name-style="western"><surname>Usma</surname><given-names>JS</given-names></name></person-group> (<year>2011</year>) <article-title>Peces del Casanare.</article-title> In: <person-group><name name-style="western"><surname>Usma</surname><given-names>JS</given-names></name><name name-style="western"><surname>Trujillo</surname><given-names>F</given-names></name></person-group> (<role>Eds</role>) <issue-title>Biodiversidad del Casanare: Ecosistemas Estratégicos del Departamento.</issue-title><source>Gobernación de Casanare – WWF Colombia. Bogotá</source>, <fpage>120</fpage>–<lpage>137</lpage>. [286 pp]</mixed-citation></ref><ref id="B72"><mixed-citation xmlns:xlink="http://www.w3.org/1999/xlink" xlink:type="simple"><person-group><name name-style="western"><surname>Lasso</surname><given-names>C</given-names></name><name name-style="western"><surname>Usma</surname><given-names>J</given-names></name><name name-style="western"><surname>Villa-Navarro</surname><given-names>F</given-names></name><name name-style="western"><surname>Sierra Quintero</surname><given-names>M</given-names></name><name name-style="western"><surname>Ortega-Lara</surname><given-names>A</given-names></name><name name-style="western"><surname>Mesa</surname><given-names>L</given-names></name><name name-style="western"><surname>Morales-Betancourt</surname><given-names>M</given-names></name><name name-style="western"><surname>Lasso-Alcalá</surname><given-names>O</given-names></name><name name-style="western"><surname>Patiño</surname><given-names>M</given-names></name></person-group> (<year>2014</year>) <article-title>Peces de la Estrella Fluvial Inírida: ríos Guaviare, Inírida, Atabapo y su confluencia en el Orinoco.</article-title> In: <person-group><name name-style="western"><surname>Trujillo</surname><given-names>F</given-names></name><name name-style="western"><surname>Usma</surname><given-names>J</given-names></name><name name-style="western"><surname>Lasso</surname><given-names>C</given-names></name></person-group> (<role>Eds</role>) <issue-title>Biodiversidad de la Estrella Fluvial Inírida.</issue-title><source>WWF Colombia, Fundación Omacha, Instituto de Investigación de Los Recursos Biológicos Alexander von Humboldt, Bogotá</source>, <fpage>100</fpage>–<lpage>127</lpage>.</mixed-citation></ref><ref id="B163"><mixed-citation xmlns:xlink="http://www.w3.org/1999/xlink" xlink:type="simple"><person-group><name name-style="western"><surname>Usma</surname><given-names>S</given-names></name><name name-style="western"><surname>Maldonado-Ocampo</surname><given-names>JA</given-names></name><name name-style="western"><surname>Villa-Navarro</surname><given-names>FA</given-names></name><name name-style="western"><surname>Ortega-Lara</surname><given-names>A</given-names></name><name name-style="western"><surname>Taphorn</surname><given-names>D</given-names></name><name name-style="western"><surname>Urbano-Bonilla</surname><given-names>A</given-names></name><name name-style="western"><surname>Zamudio</surname><given-names>JE</given-names></name><name name-style="western"><surname>DoNascimiento</surname><given-names>C</given-names></name></person-group> (<year>2016</year>) <article-title>Peces de la cuenca del río Meta.</article-title> In: <person-group><name name-style="western"><surname>Trujillo</surname><given-names>F</given-names></name><name name-style="western"><surname>Antelo</surname><given-names>R</given-names></name><name name-style="western"><surname>Usma</surname><given-names>S</given-names></name></person-group> (<role>Eds</role>) <issue-title>Biodiversidad de la cuenca baja y media del río Meta.</issue-title><source>Fundación Omacha, Fundación Palmarito, WWF. Bogotá</source>, <fpage>104</fpage>–<lpage>121</lpage>. [336 pp]</mixed-citation></ref><ref id="B24"><mixed-citation xmlns:xlink="http://www.w3.org/1999/xlink" xlink:type="simple"><person-group><name name-style="western"><surname>Colatreli</surname><given-names>O</given-names></name><name name-style="western"><surname>Meliciano</surname><given-names>N</given-names></name><name name-style="western"><surname>Toffoli</surname><given-names>D</given-names></name><name name-style="western"><surname>Farias</surname><given-names>I</given-names></name><name name-style="western"><surname>Hrbek</surname><given-names>T</given-names></name></person-group> (<year>2012</year>) <article-title>Deep Phylogenetic Divergence and Lack of Taxonomic Concordance in Species of <italic><tp:taxon-name><tp:taxon-name-part taxon-name-part-type="genus">Astronotus</tp:taxon-name-part></tp:taxon-name></italic> (<tp:taxon-name><tp:taxon-name-part taxon-name-part-type="family">Cichlidae</tp:taxon-name-part></tp:taxon-name>).</article-title><source>International Journal of Evolutionary Biology</source><volume>915265</volume>: <fpage>1</fpage>–<lpage>8</lpage>. <ext-link xlink:href="10.1155/2012/915265" ext-link-type="doi" xlink:type="simple">https://doi.org/10.1155/2012/915265</ext-link></mixed-citation></ref><ref id="B168"><mixed-citation xmlns:xlink="http://www.w3.org/1999/xlink" xlink:type="simple"><person-group><name name-style="western"><surname>Winemiller</surname><given-names>KO</given-names></name></person-group> (<year>1989b</year>) <article-title>Patterns of variation in life history among South American fishes in seasonal environments.</article-title><source>Oecologia</source><volume>81</volume>(<issue>2</issue>): <fpage>225</fpage>–<lpage>241</lpage>. <ext-link xlink:href="10.1007/BF00379810" ext-link-type="doi" xlink:type="simple">https://doi.org/10.1007/BF00379810</ext-link></mixed-citation></ref><ref id="B59"><mixed-citation xmlns:xlink="http://www.w3.org/1999/xlink" xlink:type="simple"><person-group><name name-style="western"><surname>Lasso</surname><given-names>C</given-names></name><name name-style="western"><surname>Castroviejo</surname><given-names>J</given-names></name></person-group> (<year>1992</year>) <article-title>Composition, abundance and biomass of the benthic fish fauna from the Guaritico River of a Venezuelan floodplain.</article-title><source>Annales de Limnologie</source><volume>28</volume>(<issue>1</issue>): <fpage>71</fpage>–<lpage>84</lpage>. <ext-link xlink:href="10.1051/limn/1992006" ext-link-type="doi" xlink:type="simple">https://doi.org/10.1051/limn/1992006</ext-link></mixed-citation></ref><ref id="B120"><mixed-citation xmlns:xlink="http://www.w3.org/1999/xlink" xlink:type="simple"><person-group><name name-style="western"><surname>Ponte</surname><given-names>V</given-names></name><name name-style="western"><surname>Machado-Allison</surname><given-names>A</given-names></name><name name-style="western"><surname>Lasso</surname><given-names>C</given-names></name></person-group> (<year>1999</year>) <article-title>La íctiofauna del delta del Río Orinoco, Venezuela: Una aproximación a su diversidad.</article-title><source>Acta Biologica Venezuelica</source><volume>19</volume>(<issue>3</issue>): <fpage>25</fpage>–<lpage>46</lpage>.</mixed-citation></ref><ref id="B65"><mixed-citation xmlns:xlink="http://www.w3.org/1999/xlink" xlink:type="simple"><person-group><name name-style="western"><surname>Lasso</surname><given-names>C</given-names></name><name name-style="western"><surname>Vispo</surname><given-names>C</given-names></name><name name-style="western"><surname>Lasso-Alcalá</surname><given-names>O</given-names></name></person-group> (<year>2003c</year>) <article-title>Composition of the ichthyofauna of nine floodplain lakes of the Caura River, Southern Venezuela.</article-title> In: <person-group><name name-style="western"><surname>Vispo</surname><given-names>C</given-names></name><name name-style="western"><surname>Knab-Vispo</surname><given-names>C</given-names></name></person-group> (<role>Eds</role>) <issue-title>Plants and Vertebrates of the Caura’s Riparian Corridor: Their Biology, Use and Conservation.</issue-title><source>Scientia Guianae 12(Special Issue)</source>, <fpage>273</fpage>–<lpage>296</lpage>.</mixed-citation></ref><ref id="B68"><mixed-citation xmlns:xlink="http://www.w3.org/1999/xlink" xlink:type="simple"><person-group><name name-style="western"><surname>Lasso</surname><given-names>C</given-names></name><name name-style="western"><surname>Sánchez-Duarte</surname><given-names>P</given-names></name><name name-style="western"><surname>Lasso-Alcalá</surname><given-names>O</given-names></name><name name-style="western"><surname>Martín</surname><given-names>R</given-names></name><name name-style="western"><surname>Samudio</surname><given-names>H</given-names></name><name name-style="western"><surname>González-Oropeza</surname><given-names>K</given-names></name><name name-style="western"><surname>Hernández-Acevedo</surname><given-names>J</given-names></name><name name-style="western"><surname>Mesa</surname><given-names>L</given-names></name></person-group> (<year>2009b</year>) <article-title>Lista de los Peces del Delta del Río Orinoco, Venezuela.</article-title><source>Biota Colombiana</source><volume>10</volume>(<issue>1–2</issue>): <fpage>123</fpage>–<lpage>148</lpage>.</mixed-citation></ref><ref id="B71"><mixed-citation xmlns:xlink="http://www.w3.org/1999/xlink" xlink:type="simple"><person-group><name name-style="western"><surname>Lasso</surname><given-names>C</given-names></name><name name-style="western"><surname>Morales-Betancourt</surname><given-names>M</given-names></name><name name-style="western"><surname>Sierra-Quintero</surname><given-names>M</given-names></name></person-group> (<year>2011b</year>) <article-title><italic><tp:taxon-name><tp:taxon-name-part taxon-name-part-type="genus">Astronotus</tp:taxon-name-part></tp:taxon-name></italic> sp. y <italic><tp:taxon-name><tp:taxon-name-part taxon-name-part-type="genus">Astronotus</tp:taxon-name-part><tp:taxon-name-part taxon-name-part-type="species">ocellatus</tp:taxon-name-part></tp:taxon-name></italic> (<tp:taxon-name><tp:taxon-name-part taxon-name-part-type="order">Perciformes</tp:taxon-name-part></tp:taxon-name>, <tp:taxon-name><tp:taxon-name-part taxon-name-part-type="family">Cichlidae</tp:taxon-name-part></tp:taxon-name>)</article-title> In: <person-group><name name-style="western"><surname>Lasso</surname><given-names>C</given-names></name><name name-style="western"><surname>Agudelo Córdoba</surname><given-names>E</given-names></name><name name-style="western"><surname>Jiménez-Segura</surname><given-names>LF</given-names></name><name name-style="western"><surname>Ramírez-Gil</surname><given-names>H</given-names></name><name name-style="western"><surname>Morales-Betancourt</surname><given-names>M</given-names></name><name name-style="western"><surname>Ajiaco-Martínez</surname><given-names>RE</given-names></name><name name-style="western"><surname>De Paula Gutiérrez</surname><given-names>F</given-names></name><name name-style="western"><surname>Usma</surname><given-names>JS</given-names></name><name name-style="western"><surname>Muñoz-Torres</surname><given-names>SE</given-names></name><name name-style="western"><surname>Sanabria</surname><given-names>AI</given-names></name></person-group> (<role>Eds</role>) <issue-title>I.</issue-title><source>Catálogo de los recursos pesqueros continentales de Colombia. Serie Editorial Recursos Hidrobiológicos y Pesqueros Continentales de Colombia. Instituto de Investigación de los Recursos Biológicos Alexander von Humboldt. Bogotá</source>, <fpage>596</fpage>–<lpage>598</lpage>.</mixed-citation></ref><ref id="B69"><mixed-citation xmlns:xlink="http://www.w3.org/1999/xlink" xlink:type="simple"><person-group><name name-style="western"><surname>Lasso</surname><given-names>C</given-names></name><name name-style="western"><surname>Provenzano</surname><given-names>F</given-names></name><name name-style="western"><surname>Lasso-Alcalá</surname><given-names>O</given-names></name><name name-style="western"><surname>Marcano</surname><given-names>A</given-names></name></person-group> (<year>2010</year>) <article-title>Íctiofauna dulceacuícola y estuarina de la cuenca del golfo de Paria, Venezuela: Composición y relaciones biogeográficas con la cuenca del Orinoco.</article-title><source>Biota Colombiana</source><volume>11</volume>(<issue>1–2</issue>): <fpage>53</fpage>–<lpage>73</lpage>.</mixed-citation></ref><ref id="B154"><mixed-citation xmlns:xlink="http://www.w3.org/1999/xlink" xlink:type="simple"><person-group><name name-style="western"><surname>Sioli</surname><given-names>H</given-names></name></person-group> (<year>1965</year>) <article-title>Bemerkung zur typologie amazonischer flussen.</article-title><source>Amazoniana</source><volume>1</volume>(<issue>1</issue>): <fpage>74</fpage>–<lpage>83</lpage>.</mixed-citation></ref><ref id="B144"><mixed-citation xmlns:xlink="http://www.w3.org/1999/xlink" xlink:type="simple"><person-group><name name-style="western"><surname>Royero</surname><given-names>R</given-names></name><name name-style="western"><surname>Lasso</surname><given-names>C</given-names></name></person-group> (<year>1992</year>) <article-title>Distribución actual de la mojarra de río <italic><tp:taxon-name><tp:taxon-name-part taxon-name-part-type="genus">Caquetaia</tp:taxon-name-part><tp:taxon-name-part taxon-name-part-type="species">kraussii</tp:taxon-name-part></tp:taxon-name></italic> (Steindachner, 1878) (<tp:taxon-name><tp:taxon-name-part taxon-name-part-type="order">Perciformes</tp:taxon-name-part></tp:taxon-name>: <tp:taxon-name><tp:taxon-name-part taxon-name-part-type="family">Cichlidae</tp:taxon-name-part></tp:taxon-name>) en Venezuela: un ejemplo del problema de la introducción de especies.</article-title><source>Memorias de la Sociedad de Ciencias Naturales La Salle</source><volume>52</volume>(<issue>138</issue>): <fpage>163</fpage>–<lpage>180</lpage>.</mixed-citation></ref><ref id="B151"><mixed-citation xmlns:xlink="http://www.w3.org/1999/xlink" xlink:type="simple"><person-group><name name-style="western"><surname>Señaris</surname><given-names>JC</given-names></name><name name-style="western"><surname>Lasso</surname><given-names>C</given-names></name></person-group> (<year>1993</year>) <article-title>Ecología alimentaria y reproductiva de la mojarra de río <italic><tp:taxon-name><tp:taxon-name-part taxon-name-part-type="genus">Caquetaia</tp:taxon-name-part><tp:taxon-name-part taxon-name-part-type="species">kraussii</tp:taxon-name-part></tp:taxon-name></italic> (Steindachner 1878) (<tp:taxon-name><tp:taxon-name-part taxon-name-part-type="family">Cichlidae</tp:taxon-name-part></tp:taxon-name>) en los Llanos inundables de Venezuela.</article-title><source>Publicaciones de la Asociación Amigos de Doñana</source><volume>2</volume>: <fpage>1</fpage>–<lpage>58</lpage>.</mixed-citation></ref><ref id="B9"><mixed-citation xmlns:xlink="http://www.w3.org/1999/xlink" xlink:type="simple"><person-group><name name-style="western"><surname>Barandiarán</surname><given-names>D</given-names></name></person-group> (<year>1962</year>) <article-title>Shamanismo yekuana o makiritare.</article-title><source>Antropológica</source><volume>11</volume>: <fpage>61</fpage>–<lpage>90</lpage>.</mixed-citation></ref><ref id="B95"><mixed-citation xmlns:xlink="http://www.w3.org/1999/xlink" xlink:type="simple"><person-group><name name-style="western"><surname>Mago</surname><given-names>F</given-names></name></person-group> (<year>1970c</year>) <source>Lista de los Peces de Venezuela, incluyendo un estudio preliminar sobre la ictiogeografía del país.</source><publisher-name>Ministerio de Agricultura y Cría</publisher-name>, <publisher-loc>Oficina Nacional de Pesca, Caracas</publisher-loc>, <size units="page">283 pp</size>.</mixed-citation></ref><ref id="B116"><mixed-citation xmlns:xlink="http://www.w3.org/1999/xlink" xlink:type="simple"><person-group><name name-style="western"><surname>Obregón</surname><given-names>H</given-names></name><name name-style="western"><surname>Díaz</surname><given-names>J</given-names></name><name name-style="western"><surname>Pérez</surname><given-names>L</given-names></name></person-group> (<year>1984</year>) <source>Léxico yaruro-español español-yaruro. Gobernación del Estado Apure.</source><publisher-name>Corporación de Desarrollo de la Región de los Llanos</publisher-name>, <publisher-loc>Maracay</publisher-loc>, <size units="page">293 pp</size>.</mixed-citation></ref><ref id="B11"><mixed-citation xmlns:xlink="http://www.w3.org/1999/xlink" xlink:type="simple"><person-group><name name-style="western"><surname>Bedoya</surname><given-names>O</given-names></name></person-group> (<year>1992</year>) <source>Diccionario kurripako (versión experimental sujeta a revisión).</source><publisher-name>Inírida: Dirección de Asuntos Indígenas del Ministerio de Educación-Venezuela/Centro Experimental Piloto de Guainía-Fundación Etnollano-Programa Coama-Colombia</publisher-name>, <publisher-loc>Caracas</publisher-loc>, <size units="page">388 pp</size>.</mixed-citation></ref><ref id="B101"><mixed-citation xmlns:xlink="http://www.w3.org/1999/xlink" xlink:type="simple"><person-group><name name-style="western"><surname>Mattei-Müller</surname><given-names>MC</given-names></name><name name-style="western"><surname>Henley</surname><given-names>P</given-names></name><name name-style="western"><surname>Salas</surname><given-names>P</given-names></name></person-group> (<year>1994</year>) Diccionario ilustrado panare-español/ índice/ español-panare. Un aporte al estudio de los Panares-E’ñepá. Caracas-Venezuela: Comisión Nacional para la Conmemoración del Quinto Centenario del Descubrimiento de América. Comisión Quinto Centenario, 417 pp.</mixed-citation></ref><ref id="B108"><mixed-citation xmlns:xlink="http://www.w3.org/1999/xlink" xlink:type="simple"><person-group><name name-style="western"><surname>Mosonyi</surname><given-names>JC</given-names></name></person-group> (<year>2002</year>) Diccionario básico del idioma kariña. Barcelona-Venezuela: Dirección de Cultura de la Gobernación del Estado Anzoátegui/Fundación Fondo Editorial del Caribe, 187 pp.</mixed-citation></ref><ref id="B165"><mixed-citation xmlns:xlink="http://www.w3.org/1999/xlink" xlink:type="simple"><person-group><name name-style="western"><surname>Vispo</surname><given-names>C</given-names></name><name name-style="western"><surname>Knab-Vispo</surname><given-names>C</given-names></name></person-group> (<year>2003</year>) <article-title>A general description of the lower Caura. plantas and vertebrates of the Cauras riparian corridor: their biology, use and conservation.</article-title><source>Scientia Guaianæ</source><volume>12</volume>: <fpage>1</fpage>–<lpage>34</lpage>.</mixed-citation></ref><ref id="B100"><mixed-citation xmlns:xlink="http://www.w3.org/1999/xlink" xlink:type="simple"><person-group><name name-style="western"><surname>Mattei-Müller</surname><given-names>MC</given-names></name><name name-style="western"><surname>Serowe</surname><given-names>J</given-names></name></person-group> (<year>2007</year>) <source>Lengua y cultura yanomamï. Diccionario ilustrado Yanomamï-español/ Español-Yanomamï.</source><publisher-name>Ministerio del Poder Popular para la Cultura de Venezuela</publisher-name>, <publisher-loc>UNESCO, Embajada de España en Venezuela, Agencia Española de Cooperación Internacional, Caracas</publisher-loc>, <size units="page">703 pp</size>.</mixed-citation></ref><ref id="B146"><mixed-citation xmlns:xlink="http://www.w3.org/1999/xlink" xlink:type="simple"><person-group><name name-style="western"><surname>Sánchez</surname><given-names>E</given-names></name></person-group> (<year>2008</year>) <source>Diccionario puinave-español y la oración gramatical. s.l.</source><publisher-name>CIRCUI/Centro de Investigaciones del Rescate Cultural Puinave Autóctonos</publisher-name>, <publisher-loc>Inírida</publisher-loc>, <size units="page">104 pp</size>.</mixed-citation></ref></ref-list></tp:taxon-treatment>
