# Supplementary material for: ﻿A new species of Astronotus (Teleostei, Cichlidae) from the Orinoco River and Gulf of Paria basins, northern South America
Source: Zookeys. 2022 Jul 18;1113:111–52. doi: 10.3897/zookeys.1113.81240 (PMC9848875; doi:10.3897/zookeys.1113.81240)
Supplement: Supplementary material 3 — Data S1 [file zookeys-1113-111_article-81240__-s003.xlsx]

## Sheet: 81240_2L-1-LE_Suppl-material-03
otherCatalogNumbers	CatalogNumbers	institutionCode	collectionCode	basisOfRecord	typeStatus	scientificName	kingdom	phylum	class	order	family	genus	specificEpithet	taxonRank	identificationQualifier	lineage	identifiedBy	decimalLatitude	decimalLongitude	country	stateProvince	waterBody	eventDate	locality	recordedBy	associatedSequences	identifier
	16792	genbank	CTGA	MaterialSample	paratype	Astronotus mikoljii	Animalia	Chordata	Actinopterygii	Cichliformes	Cichilidae	Astronotus	mikoljii	species		mikoljii	Alfredo Perez	7.8422	-67.3473	Venezuela	Apure	Apure		Caño Terecay, Isla Apurito, Apure river	Nayibe Perez	MZ770705	MZ770705
	16793	genbank	CTGA	MaterialSample	paratype	Astronotus mikoljii	Animalia	Chordata	Actinopterygii	Cichliformes	Cichilidae	Astronotus	mikoljii	species		mikoljii	Alfredo Perez	7.8422	-67.3473	Venezuela	Apure	Apure		Caño Terecay, Isla Apurito, Apure river	Nayibe Perez	MZ770706	MZ770706
MCNG56678	17554	genbank	CTGA	MaterialSample	paratype	Astronotus mikoljii	Animalia	Chordata	Actinopterygii	Cichliformes	Cichilidae	Astronotus	mikoljii	species		mikoljii	Alfredo Perez	7.55391	-67.6456	Venezuela	Apure	Arauca	2015-06-13	Estado Apure, Municipio Pedro Camejo, small tributary stream of the Arauca River	Alfredo Perez, Rafael Alfonso	MZ770707	MZ770707
MCNG56678	17555	genbank	CTGA	MaterialSample	paratype	Astronotus mikoljii	Animalia	Chordata	Actinopterygii	Cichliformes	Cichilidae	Astronotus	mikoljii	species		mikoljii	Alfredo Perez	7.55391	-67.6456	Venezuela	Apure	Arauca	2015-06-13	Estado Apure, Municipio Pedro Camejo, small tributary stream of the Arauca River	Alfredo Perez, Rafael Alfonso	MZ770708	MZ770708
MCNG56678	17556	genbank	CTGA	MaterialSample	paratype	Astronotus mikoljii	Animalia	Chordata	Actinopterygii	Cichliformes	Cichilidae	Astronotus	mikoljii	species		mikoljii	Alfredo Perez	7.55391	-67.6456	Venezuela	Apure	Arauca	2015-06-13	Estado Apure, Municipio Pedro Camejo, small tributary stream of the Arauca River	Alfredo Perez, Rafael Alfonso	MZ770709	MZ770709
	17535	genbank	CTGA	MaterialSample	OtherMaterial	Astronotus ocellatus	Animalia	Chordata	Actinopterygii	Cichliformes	Cichilidae	Astronotus	ocellatus	species		ocellatus	Pedro Senna Bittencourt	-8.38648	-74.5349	Peru	Pucallpa	Ucayali		Ucayali River, Pucallpa	Rommel R. Rojas	MZ770710	MZ770710
	17537	genbank	CTGA	MaterialSample	OtherMaterial	Astronotus ocellatus	Animalia	Chordata	Actinopterygii	Cichliformes	Cichilidae	Astronotus	ocellatus	species		ocellatus	Pedro Senna Bittencourt	-8.38648	-74.5349	Peru	Pucallpa	Ucayali		Ucayali River, Pucallpa	Rommel R. Rojas	MZ770711	MZ770711
	17538	genbank	CTGA	MaterialSample	OtherMaterial	Astronotus ocellatus	Animalia	Chordata	Actinopterygii	Cichliformes	Cichilidae	Astronotus	ocellatus	species		ocellatus	Pedro Senna Bittencourt	-8.38648	-74.5349	Peru	Pucallpa	Ucayali		Ucayali River, Pucallpa	Rommel R. Rojas	MZ770712	MZ770712
	17539	genbank	CTGA	MaterialSample	OtherMaterial	Astronotus ocellatus	Animalia	Chordata	Actinopterygii	Cichliformes	Cichilidae	Astronotus	ocellatus	species		ocellatus	Pedro Senna Bittencourt	-8.38648	-74.5349	Peru	Pucallpa	Ucayali		Ucayali River, Pucallpa	Rommel R. Rojas	MZ770713	MZ770713
	17540	genbank	CTGA	MaterialSample	OtherMaterial	Astronotus ocellatus	Animalia	Chordata	Actinopterygii	Cichliformes	Cichilidae	Astronotus	ocellatus	species		ocellatus	Pedro Senna Bittencourt	-3.74382	-73.2517	Peru	Iquitos	Nanay		Nanay River, Iquitos	Rommel R. Rojas	MZ770714	MZ770714
	17543	genbank	CTGA	MaterialSample	OtherMaterial	Astronotus ocellatus	Animalia	Chordata	Actinopterygii	Cichliformes	Cichilidae	Astronotus	ocellatus	species		ocellatus	Pedro Senna Bittencourt	-3.74382	-73.2517	Peru	Iquitos	Nanay		Nanay River, Iquitos	Rommel R. Rojas	MZ770715	MZ770715
	16892	genbank	CTGA	MaterialSample	OtherMaterial	Astronotus ocellatus	Animalia	Chordata	Actinopterygii	Cichliformes	Cichilidae	Astronotus	ocellatus	species		ocellatus	Alfredo Perez	-4.0793	-70.1375	Peru	Puerto Alegria	Callaru		Puerto Alegria, Callaru River, near Solimoes River	Alfredo Perez	MZ770716	MZ770716
	16893	genbank	CTGA	MaterialSample	OtherMaterial	Astronotus ocellatus	Animalia	Chordata	Actinopterygii	Cichliformes	Cichilidae	Astronotus	ocellatus	species		ocellatus	Alfredo Perez	-4.0793	-70.1375	Peru	Puerto Alegria	Callaru		Puerto Alegria, Callaru River, near Solimoes River	Alfredo Perez	MZ770717	MZ770717
	16894	genbank	CTGA	MaterialSample	OtherMaterial	Astronotus ocellatus	Animalia	Chordata	Actinopterygii	Cichliformes	Cichilidae	Astronotus	ocellatus	species		ocellatus	Alfredo Perez	-4.0793	-70.1375	Peru	Puerto Alegria	Callaru		Puerto Alegria, Callaru River, near Solimoes River	Alfredo Perez	MZ770718	MZ770718
	16895	genbank	CTGA	MaterialSample	OtherMaterial	Astronotus ocellatus	Animalia	Chordata	Actinopterygii	Cichliformes	Cichilidae	Astronotus	ocellatus	species		ocellatus	Alfredo Perez	-4.0793	-70.1375	Peru	Puerto Alegria	Callaru		Puerto Alegria, Callaru River, near Solimoes River	Alfredo Perez	MZ770719	MZ770719
	16896	genbank	CTGA	MaterialSample	OtherMaterial	Astronotus ocellatus	Animalia	Chordata	Actinopterygii	Cichliformes	Cichilidae	Astronotus	ocellatus	species		ocellatus	Alfredo Perez	-4.0793	-70.1375	Peru	Puerto Alegria	Callaru		Puerto Alegria, Callaru River, near Solimoes River	Alfredo Perez	MZ770720	MZ770720
	16897	genbank	CTGA	MaterialSample	OtherMaterial	Astronotus ocellatus	Animalia	Chordata	Actinopterygii	Cichliformes	Cichilidae	Astronotus	ocellatus	species		ocellatus	Alfredo Perez	-4.0793	-70.1375	Peru	Puerto Alegria	Callaru		Puerto Alegria, Callaru River, near Solimoes River	Alfredo Perez	MZ770721	MZ770721
	17528	genbank	CTGA	MaterialSample	OtherMaterial	Astronotus crassipinnis	Animalia	Chordata	Actinopterygii	Cichliformes	Cichilidae	Astronotus	crassipinnis	species		crassipinnis	Alfredo Perez	-10.8577	-65.28	Brazil	Rondonia	Pacaas Novos		Igapo above the mouth of the Paacas Novos River, Guajara-mirim	Alfredo Perez	MZ770722	MZ770722
	17529	genbank	CTGA	MaterialSample	OtherMaterial	Astronotus crassipinnis	Animalia	Chordata	Actinopterygii	Cichliformes	Cichilidae	Astronotus	crassipinnis	species		crassipinnis	Alfredo Perez	-10.8577	-65.28	Brazil	Rondonia	Pacaas Novos		Igapo above the mouth of the Paacas Novos River, Guajara-mirim	Alfredo Perez	MZ770723	MZ770723
	17530	genbank	CTGA	MaterialSample	OtherMaterial	Astronotus crassipinnis	Animalia	Chordata	Actinopterygii	Cichliformes	Cichilidae	Astronotus	crassipinnis	species		crassipinnis	Alfredo Perez	-10.8577	-65.28	Brazil	Rondonia	Pacaas Novos		Igapo above the mouth of the Paacas Novos River, Guajara-mirim	Alfredo Perez	MZ770724	MZ770724
	17531	genbank	CTGA	MaterialSample	OtherMaterial	Astronotus crassipinnis	Animalia	Chordata	Actinopterygii	Cichliformes	Cichilidae	Astronotus	crassipinnis	species		crassipinnis	Alfredo Perez	-10.8577	-65.28	Brazil	Rondonia	Pacaas Novos		Igapo above the mouth of the Paacas Novos River, Guajara-mirim	Alfredo Perez	MZ770725	MZ770725
	17532	genbank	CTGA	MaterialSample	OtherMaterial	Astronotus crassipinnis	Animalia	Chordata	Actinopterygii	Cichliformes	Cichilidae	Astronotus	crassipinnis	species		crassipinnis	Alfredo Perez	-10.8577	-65.28	Brazil	Rondonia	Pacaas Novos		Igapo above the mouth of the Paacas Novos River, Guajara-mirim	Alfredo Perez	MZ770726	MZ770726
	17533	genbank	CTGA	MaterialSample	OtherMaterial	Astronotus crassipinnis	Animalia	Chordata	Actinopterygii	Cichliformes	Cichilidae	Astronotus	crassipinnis	species		crassipinnis	Alfredo Perez	-10.8577	-65.28	Brazil	Rondonia	Pacaas Novos		Igapo above the mouth of the Paacas Novos River, Guajara-mirim	Alfredo Perez	MZ770727	MZ770727
	17534	genbank	CTGA	MaterialSample	OtherMaterial	Astronotus crassipinnis	Animalia	Chordata	Actinopterygii	Cichliformes	Cichilidae	Astronotus	crassipinnis	species		crassipinnis	Alfredo Perez	-10.8577	-65.28	Brazil	Rondonia	Pacaas Novos		Igapo above the mouth of the Paacas Novos River, Guajara-mirim	Alfredo Perez	MZ770728	MZ770728
FUPR1358-10	45694	genbank	LBPV	MaterialSample	OtherMaterial	Astronotus crassipinnis	Animalia	Chordata	Actinopterygii	Cichliformes	Cichilidae	Astronotus	crassipinnis	species		crassipinnis	Claudio Oliveira	-22.0479	-53.6939	Brazil	Mato Grosso do Sul	Upper Parana Basin	2010-07-20		R Devide	JN988692	JN988692
FUPR972-09	26682	genbank	LBPV	MaterialSample	OtherMaterial	Astronotus crassipinnis	Animalia	Chordata	Actinopterygii	Cichliformes	Cichilidae	Astronotus	crassipinnis	species		crassipinnis	Claudio Oliveira	-22.7914	-53.3494	Brazil	Parana	Upper Parana Basin	2007-10-31		Claudio Oliveira	GU701861	GU701861
FUPR971-09	26681	genbank	LBPV	MaterialSample	OtherMaterial	Astronotus crassipinnis	Animalia	Chordata	Actinopterygii	Cichliformes	Cichilidae	Astronotus	crassipinnis	species		crassipinnis	Claudio Oliveira	-22.7914	-53.3494	Brazil	Parana	Upper Parana Basin	2007-10-31		Claudio Oliveira	GU701858	GU701858
FUPR969-09	26679	genbank	LBPV	MaterialSample	OtherMaterial	Astronotus crassipinnis	Animalia	Chordata	Actinopterygii	Cichliformes	Cichilidae	Astronotus	crassipinnis	species		crassipinnis	Claudio Oliveira	-22.7914	-53.3494	Brazil	Parana	Upper Parana Basin	2007-10-31		Claudio Oliveira	GU701855	GU701855
FUPR970-09	26680	genbank	LBPV	MaterialSample	OtherMaterial	Astronotus crassipinnis	Animalia	Chordata	Actinopterygii	Cichliformes	Cichilidae	Astronotus		genus	sp.	East	Claudio Oliveira	-22.7914	-53.3494	Brazil	Parana	Upper Parana Basin	2007-10-31		Claudio Oliveira	GU701859	GU701859
FUPR974-09	26684	genbank	LBPV	MaterialSample	OtherMaterial	Astronotus crassipinnis	Animalia	Chordata	Actinopterygii	Cichliformes	Cichilidae	Astronotus		genus	sp.	East	Claudio Oliveira	-22.7914	-53.3494	Brazil	Parana	Upper Parana Basin	2007-10-31		Claudio Oliveira	GU701862	GU701862
FUPR973-09	26683	genbank	LBPV	MaterialSample	OtherMaterial	Astronotus crassipinnis	Animalia	Chordata	Actinopterygii	Cichliformes	Cichilidae	Astronotus		genus	sp.	East	Claudio Oliveira	-22.7914	-53.3494	Brazil	Parana	Upper Parana Basin	2007-10-31		Claudio Oliveira	GU701860	GU701860
	IIAP-CIIAP-00922-4	genbank		MaterialSample	OtherMaterial	Astronotus ocellatus	Animalia	Chordata	Actinopterygii	Cichliformes	Cichilidae	Astronotus	ocellatus	species		ocellatus		-6.06	-74.88	Peru	Sarayacu	Ucayali	2016-10-17		Mayra Flores	MH411565	MH411565
	IIAP-CIIAP-01160-3	genbank		MaterialSample	OtherMaterial	Astronotus ocellatus	Animalia	Chordata	Actinopterygii	Cichliformes	Cichilidae	Astronotus	ocellatus	species		ocellatus		-6.06	-74.88	Peru	Sarayacu	Ucayali	2016-10-17		Lucero Pinedo	MH411564	MH411564
	IIAP-CIIAP-01160-2	genbank		MaterialSample	OtherMaterial	Astronotus ocellatus	Animalia	Chordata	Actinopterygii	Cichliformes	Cichilidae	Astronotus	ocellatus	species		ocellatus		-6.06	-74.88	Peru	Sarayacu	Ucayali	2016-10-17		Mayra Flores	MH411563	MH411563
	IIAP-CIIAP-01160-1	genbank		MaterialSample	OtherMaterial	Astronotus ocellatus	Animalia	Chordata	Actinopterygii	Cichliformes	Cichilidae	Astronotus	ocellatus	species		ocellatus		-6.06	-74.88	Peru	Sarayacu	Ucayali	2016-10-17		Lucero Pinedo	MH411562	MH411562
	IIAP-CIIAP-00922-3	genbank		MaterialSample	OtherMaterial	Astronotus ocellatus	Animalia	Chordata	Actinopterygii	Cichliformes	Cichilidae	Astronotus	ocellatus	species		ocellatus		-3.38	-73.11	Peru	Mazan	Napo	2015-08-31		Christian Nolorbe	MG911949	MG911949
	IIAP-CIIAP-00922-2	genbank		MaterialSample	OtherMaterial	Astronotus ocellatus	Animalia	Chordata	Actinopterygii	Cichliformes	Cichilidae	Astronotus	ocellatus	species		ocellatus		-3.38	-73.11	Peru	Mazan	Napo	2015-08-31		Christian Nolorbe	MG911948	MG911948
	IIAP-CIIAP-00922-1	genbank		MaterialSample	OtherMaterial	Astronotus ocellatus	Animalia	Chordata	Actinopterygii	Cichliformes	Cichilidae	Astronotus	ocellatus	species		ocellatus		-3.38	-73.11	Peru	Mazan	Napo	2015-08-31		Christian Nolorbe	MG911947	MG911947
RioAraguari_107		UFAM	CTGA	MaterialSample	OtherMaterial		Animalia	Chordata	Actinopterygii	Cichliformes	Cichilidae	Astronotus		genus	sp.	East	Stuart C. Willis, Daniel Toffoli	0.86	-51.1811	Brazil	Amapa	Araguari		Markets of Ferreira Gomes	Stuart C. Willis, Daniel Toffoli		RioAraguari_107
RioAraguari_109		UFAM	CTGA	MaterialSample	OtherMaterial		Animalia	Chordata	Actinopterygii	Cichliformes	Cichilidae	Astronotus		genus	sp.	East	Stuart C. Willis, Daniel Toffoli	0.86	-51.1811	Brazil	Amapa	Araguari		Markets of Ferreira Gomes	Stuart C. Willis, Daniel Toffoli		RioAraguari_109
RioAraguari_110		UFAM	CTGA	MaterialSample	OtherMaterial		Animalia	Chordata	Actinopterygii	Cichliformes	Cichilidae	Astronotus		genus	sp.	East	Stuart C. Willis, Daniel Toffoli	0.86	-51.1811	Brazil	Amapa	Araguari		Markets of Ferreira Gomes	Stuart C. Willis, Daniel Toffoli		RioAraguari_110
RioAraguari_112		UFAM	CTGA	MaterialSample	OtherMaterial		Animalia	Chordata	Actinopterygii	Cichliformes	Cichilidae	Astronotus		genus	sp.	East	Stuart C. Willis, Daniel Toffoli	0.86	-51.1811	Brazil	Amapa	Araguari		Markets of Ferreira Gomes	Stuart C. Willis, Daniel Toffoli		RioAraguari_112
RioAraguari_113		UFAM	CTGA	MaterialSample	OtherMaterial		Animalia	Chordata	Actinopterygii	Cichliformes	Cichilidae	Astronotus		genus	sp.	East	Stuart C. Willis, Daniel Toffoli	0.86	-51.1811	Brazil	Amapa	Araguari		Markets of Ferreira Gomes	Stuart C. Willis, Daniel Toffoli		RioAraguari_113
RioAraguari_108		UFAM	CTGA	MaterialSample	OtherMaterial		Animalia	Chordata	Actinopterygii	Cichliformes	Cichilidae	Astronotus		genus	sp.	East	Stuart C. Willis, Daniel Toffoli	0.86	-51.1811	Brazil	Amapa	Araguari		Markets of Ferreira Gomes	Stuart C. Willis, Daniel Toffoli		RioAraguari_108
RioAraguari_122		UFAM	CTGA	MaterialSample	OtherMaterial		Animalia	Chordata	Actinopterygii	Cichliformes	Cichilidae	Astronotus		genus	sp.	East	Stuart C. Willis, Daniel Toffoli	0.86	-51.1811	Brazil	Amapa	Araguari		Markets of Ferreira Gomes	Stuart C. Willis, Daniel Toffoli		RioAraguari_122
RioAraguari_124		UFAM	CTGA	MaterialSample	OtherMaterial		Animalia	Chordata	Actinopterygii	Cichliformes	Cichilidae	Astronotus		genus	sp.	East	Stuart C. Willis, Daniel Toffoli	0.86	-51.1811	Brazil	Amapa	Araguari		Markets of Ferreira Gomes	Stuart C. Willis, Daniel Toffoli		RioAraguari_124
Mamiraua_168		UFAM	CTGA	MaterialSample	OtherMaterial	Astronotus ocellatus	Animalia	Chordata	Actinopterygii	Cichliformes	Cichilidae	Astronotus	ocellatus	species		ocellatus		-2.76	-64.88	Brazil	Amazonas	Japura		Mamiraua Sustainable Development Reserve	Izeni Pires Farias		Mamiraua_168
Mamiraua_169		UFAM	CTGA	MaterialSample	OtherMaterial	Astronotus ocellatus	Animalia	Chordata	Actinopterygii	Cichliformes	Cichilidae	Astronotus	ocellatus	species		ocellatus		-2.76	-64.88	Brazil	Amazonas	Japura		Mamiraua Sustainable Development Reserve	Izeni Pires Farias		Mamiraua_169
Tefe_174		UFAM	CTGA	MaterialSample	OtherMaterial	Astronotus ocellatus	Animalia	Chordata	Actinopterygii	Cichliformes	Cichilidae	Astronotus	ocellatus	species		ocellatus		-2.76	-64.88	Brazil	Amazonas	Japura		Markets in Tefé, caught in Mamiraua Sustainable Development Reserve	Daniel Toffoli		Tefe_174
Tefe_175		UFAM	CTGA	MaterialSample	OtherMaterial	Astronotus ocellatus	Animalia	Chordata	Actinopterygii	Cichliformes	Cichilidae	Astronotus	ocellatus	species		ocellatus		-2.76	-64.88	Brazil	Amazonas	Japura		Markets in Tefé, caught in Mamiraua Sustainable Development Reserve	Daniel Toffoli		Tefe_175
Guajara_184		UFAM	CTGA	MaterialSample	OtherMaterial	Astronotus crassipinnis	Animalia	Chordata	Actinopterygii	Cichliformes	Cichilidae	Astronotus	crassipinnis	species		crassipinnis		-10.8113	-65.3392	Brazil	Rondonia	Mamore		Guajara-mirim	Izeni Pires Farias		Guajara_184
Guajara_188		UFAM	CTGA	MaterialSample	OtherMaterial	Astronotus crassipinnis	Animalia	Chordata	Actinopterygii	Cichliformes	Cichilidae	Astronotus	crassipinnis	species		crassipinnis		-10.8113	-65.3392	Brazil	Rondonia	Mamore		Guajara-mirim	Izeni Pires Farias		Guajara_188
Guajara_189		UFAM	CTGA	MaterialSample	OtherMaterial	Astronotus crassipinnis	Animalia	Chordata	Actinopterygii	Cichliformes	Cichilidae	Astronotus	crassipinnis	species		crassipinnis		-10.8113	-65.3392	Brazil	Rondonia	Mamore		Guajara-mirim	Izeni Pires Farias		Guajara_189
Guajara_191		UFAM	CTGA	MaterialSample	OtherMaterial	Astronotus crassipinnis	Animalia	Chordata	Actinopterygii	Cichliformes	Cichilidae	Astronotus	crassipinnis	species		crassipinnis		-10.8113	-65.3392	Brazil	Rondonia	Mamore		Guajara-mirim	Izeni Pires Farias		Guajara_191
Guajara_192		UFAM	CTGA	MaterialSample	OtherMaterial	Astronotus crassipinnis	Animalia	Chordata	Actinopterygii	Cichliformes	Cichilidae	Astronotus	crassipinnis	species		crassipinnis		-10.8113	-65.3392	Brazil	Rondonia	Mamore		Guajara-mirim	Izeni Pires Farias		Guajara_192
Tabatinga_202		UFAM	CTGA	MaterialSample	OtherMaterial	Astronotus ocellatus	Animalia	Chordata	Actinopterygii	Cichliformes	Cichilidae	Astronotus	ocellatus	species		ocellatus		-4.27	-69.95	Brazil	Amazonas	Solimoes		Tabatinga	Izeni Pires Farias		Tabatinga_202
Tabatinga_204		UFAM	CTGA	MaterialSample	OtherMaterial	Astronotus ocellatus	Animalia	Chordata	Actinopterygii	Cichliformes	Cichilidae	Astronotus	ocellatus	species		ocellatus		-4.27	-69.95	Brazil	Amazonas	Solimoes		Tabatinga	Izeni Pires Farias		Tabatinga_204
Tabatinga_206		UFAM	CTGA	MaterialSample	OtherMaterial	Astronotus ocellatus	Animalia	Chordata	Actinopterygii	Cichliformes	Cichilidae	Astronotus	ocellatus	species		ocellatus		-4.27	-69.95	Brazil	Amazonas	Solimoes		Tabatinga	Izeni Pires Farias		Tabatinga_206
Tabatinga_207		UFAM	CTGA	MaterialSample	OtherMaterial	Astronotus ocellatus	Animalia	Chordata	Actinopterygii	Cichliformes	Cichilidae	Astronotus	ocellatus	species		ocellatus		-4.27	-69.95	Brazil	Amazonas	Solimoes		Tabatinga	Izeni Pires Farias		Tabatinga_207
Oriximina_268		UFAM	CTGA	MaterialSample	OtherMaterial		Animalia	Chordata	Actinopterygii	Cichliformes	Cichilidae	Astronotus		genus	sp.	East		-1.77242	-55.8684	Brazil	Amazonas	Trombetas		Oriximina	Izeni Pires Farias		Oriximina_268
Oriximina_267		UFAM	CTGA	MaterialSample	OtherMaterial		Animalia	Chordata	Actinopterygii	Cichliformes	Cichilidae	Astronotus		genus	sp.	East		-1.77242	-55.8684	Brazil	Amazonas	Trombetas		Oriximina	Izeni Pires Farias		Oriximina_267
Oriximina_270		UFAM	CTGA	MaterialSample	OtherMaterial		Animalia	Chordata	Actinopterygii	Cichliformes	Cichilidae	Astronotus		genus	sp.	East		-1.77242	-55.8684	Brazil	Amazonas	Trombetas		Oriximina	Izeni Pires Farias		Oriximina_270
Oriximina_271		UFAM	CTGA	MaterialSample	OtherMaterial		Animalia	Chordata	Actinopterygii	Cichliformes	Cichilidae	Astronotus		genus	sp.	East		-1.77242	-55.8684	Brazil	Amazonas	Trombetas		Oriximina	Izeni Pires Farias		Oriximina_271
Oriximina_272		UFAM	CTGA	MaterialSample	OtherMaterial		Animalia	Chordata	Actinopterygii	Cichliformes	Cichilidae	Astronotus		genus	sp.	East		-1.77242	-55.8684	Brazil	Amazonas	Trombetas		Oriximina	Izeni Pires Farias		Oriximina_272
Eirunepe_273		UFAM	CTGA	MaterialSample	OtherMaterial		Animalia	Chordata	Actinopterygii	Cichliformes	Cichilidae	Astronotus		genus	sp.	Jurua		-6.66876	-69.8684	Brazil	Amazonas	Jurua		Eirunepe	Olavo Colatreli, Natasha Meliciano		Eirunepe_273
Eirunepe_274		UFAM	CTGA	MaterialSample	OtherMaterial		Animalia	Chordata	Actinopterygii	Cichliformes	Cichilidae	Astronotus		genus	sp.	Jurua		-6.66876	-69.8684	Brazil	Amazonas	Jurua		Eirunepe	Olavo Colatreli, Natasha Meliciano		Eirunepe_274
Eirunepe_275		UFAM	CTGA	MaterialSample	OtherMaterial		Animalia	Chordata	Actinopterygii	Cichliformes	Cichilidae	Astronotus		genus	sp.	Jurua		-6.66876	-69.8684	Brazil	Amazonas	Jurua		Eirunepe	Olavo Colatreli, Natasha Meliciano		Eirunepe_275
Eirunepe_277		UFAM	CTGA	MaterialSample	OtherMaterial		Animalia	Chordata	Actinopterygii	Cichliformes	Cichilidae	Astronotus		genus	sp.	Jurua		-6.66876	-69.8684	Brazil	Amazonas	Jurua		Eirunepe	Olavo Colatreli, Natasha Meliciano		Eirunepe_277
Paru_278		UFAM	CTGA	MaterialSample	OtherMaterial		Animalia	Chordata	Actinopterygii	Cichliformes	Cichilidae	Astronotus		genus	sp.	East		-1.53	-52.58	Brazil	Amapa	Paru		Markets in Almerim, caught in Paru river	Olavo Colatreli, Natasha Meliciano		Paru_278
Paru_280		UFAM	CTGA	MaterialSample	OtherMaterial		Animalia	Chordata	Actinopterygii	Cichliformes	Cichilidae	Astronotus		genus	sp.	East		-1.53	-52.58	Brazil	Amapa	Paru		Markets in Almerim, caught in Paru river	Olavo Colatreli, Natasha Meliciano		Paru_280
Paru_281		UFAM	CTGA	MaterialSample	OtherMaterial		Animalia	Chordata	Actinopterygii	Cichliformes	Cichilidae	Astronotus		genus	sp.	East		-1.53	-52.58	Brazil	Amapa	Paru		Markets in Almerim, caught in Paru river	Olavo Colatreli, Natasha Meliciano		Paru_281
Paru_282		UFAM	CTGA	MaterialSample	OtherMaterial		Animalia	Chordata	Actinopterygii	Cichliformes	Cichilidae	Astronotus		genus	sp.	East		-1.53	-52.58	Brazil	Amapa	Paru		Markets in Almerim, caught in Paru river	Olavo Colatreli, Natasha Meliciano		Paru_282
Paru_283		UFAM	CTGA	MaterialSample	OtherMaterial		Animalia	Chordata	Actinopterygii	Cichliformes	Cichilidae	Astronotus		genus	sp.	East		-1.53	-52.58	Brazil	Amapa	Paru		Markets in Almerim, caught in Paru river	Olavo Colatreli, Natasha Meliciano		Paru_283
Paru_284		UFAM	CTGA	MaterialSample	OtherMaterial		Animalia	Chordata	Actinopterygii	Cichliformes	Cichilidae	Astronotus		genus	sp.	East		-1.53	-52.58	Brazil	Amapa	Paru		Markets in Almerim, caught in Paru river	Olavo Colatreli, Natasha Meliciano		Paru_284
Paru_285		UFAM	CTGA	MaterialSample	OtherMaterial		Animalia	Chordata	Actinopterygii	Cichliformes	Cichilidae	Astronotus		genus	sp.	East		-1.53	-52.58	Brazil	Amapa	Paru		Markets in Almerim, caught in Paru river	Olavo Colatreli, Natasha Meliciano		Paru_285
Borba_299		UFAM	CTGA	MaterialSample	OtherMaterial	Astronotus ocellatus	Animalia	Chordata	Actinopterygii	Cichliformes	Cichilidae	Astronotus	ocellatus	species		ocellatus		-4.38704	-59.5969	Brazil	Amazonas	Madeira		Borba	Olavo Colatreli, Natasha Meliciano		Borba_299
Borba_300		UFAM	CTGA	MaterialSample	OtherMaterial	Astronotus crassipinnis	Animalia	Chordata	Actinopterygii	Cichliformes	Cichilidae	Astronotus	crassipinnis	species		crassipinnis		-4.38704	-59.5969	Brazil	Amazonas	Madeira		Borba	Olavo Colatreli, Natasha Meliciano		Borba_300
Borba_301		UFAM	CTGA	MaterialSample	OtherMaterial	Astronotus ocellatus	Animalia	Chordata	Actinopterygii	Cichliformes	Cichilidae	Astronotus	ocellatus	species		ocellatus		-4.38704	-59.5969	Brazil	Amazonas	Madeira		Borba	Olavo Colatreli, Natasha Meliciano		Borba_301
Borba_302		UFAM	CTGA	MaterialSample	OtherMaterial	Astronotus ocellatus	Animalia	Chordata	Actinopterygii	Cichliformes	Cichilidae	Astronotus	ocellatus	species		ocellatus		-4.38704	-59.5969	Brazil	Amazonas	Madeira		Borba	Olavo Colatreli, Natasha Meliciano		Borba_302
Borba_303		UFAM	CTGA	MaterialSample	OtherMaterial	Astronotus ocellatus	Animalia	Chordata	Actinopterygii	Cichliformes	Cichilidae	Astronotus	ocellatus	species		ocellatus		-4.38704	-59.5969	Brazil	Amazonas	Madeira		Borba	Olavo Colatreli, Natasha Meliciano		Borba_303
Borba_304		UFAM	CTGA	MaterialSample	OtherMaterial	Astronotus ocellatus	Animalia	Chordata	Actinopterygii	Cichliformes	Cichilidae	Astronotus	ocellatus	species		ocellatus		-4.38704	-59.5969	Brazil	Amazonas	Madeira		Borba	Olavo Colatreli, Natasha Meliciano		Borba_304
Borba_307		UFAM	CTGA	MaterialSample	OtherMaterial	Astronotus ocellatus	Animalia	Chordata	Actinopterygii	Cichliformes	Cichilidae	Astronotus	ocellatus	species		ocellatus		-4.38704	-59.5969	Brazil	Amazonas	Madeira		Borba	Olavo Colatreli, Natasha Meliciano		Borba_307
Borba_308		UFAM	CTGA	MaterialSample	OtherMaterial	Astronotus ocellatus	Animalia	Chordata	Actinopterygii	Cichliformes	Cichilidae	Astronotus	ocellatus	species		ocellatus		-4.38704	-59.5969	Brazil	Amazonas	Madeira		Borba	Olavo Colatreli, Natasha Meliciano		Borba_308
SantaIsabel_319		UFAM	CTGA	MaterialSample	OtherMaterial		Animalia	Chordata	Actinopterygii	Cichliformes	Cichilidae	Astronotus		genus	sp.	Negro		-0.416533	-65.0208	Brazil	Amazonas	Negro		Santa Isabel do Rio Negro	Olavo Colatreli, Natasha Meliciano		SantaIsabel_319
SantaIsabel_320		UFAM	CTGA	MaterialSample	OtherMaterial		Animalia	Chordata	Actinopterygii	Cichliformes	Cichilidae	Astronotus		genus	sp.	Negro		-0.416533	-65.0208	Brazil	Amazonas	Negro		Santa Isabel do Rio Negro	Olavo Colatreli, Natasha Meliciano		SantaIsabel_320
SantaIsabel_321		UFAM	CTGA	MaterialSample	OtherMaterial		Animalia	Chordata	Actinopterygii	Cichliformes	Cichilidae	Astronotus		genus	sp.	Negro		-0.416533	-65.0208	Brazil	Amazonas	Negro		Santa Isabel do Rio Negro	Olavo Colatreli, Natasha Meliciano		SantaIsabel_321
Barcelos_331		UFAM	CTGA	MaterialSample	OtherMaterial		Animalia	Chordata	Actinopterygii	Cichliformes	Cichilidae	Astronotus		genus	sp.	Negro		-0.970732	-62.9231	Brazil	Amazonas	Negro		Barcelos	Olavo Colatreli, Natasha Meliciano		Barcelos_331
Barcelos_322		UFAM	CTGA	MaterialSample	OtherMaterial		Animalia	Chordata	Actinopterygii	Cichliformes	Cichilidae	Astronotus		genus	sp.	Negro		-0.970732	-62.9231	Brazil	Amazonas	Negro		Barcelos	Olavo Colatreli, Natasha Meliciano		Barcelos_322
Barcelos_323		UFAM	CTGA	MaterialSample	OtherMaterial		Animalia	Chordata	Actinopterygii	Cichliformes	Cichilidae	Astronotus		genus	sp.	Negro		-0.970732	-62.9231	Brazil	Amazonas	Negro		Barcelos	Olavo Colatreli, Natasha Meliciano		Barcelos_323
Barcelos_324		UFAM	CTGA	MaterialSample	OtherMaterial		Animalia	Chordata	Actinopterygii	Cichliformes	Cichilidae	Astronotus		genus	sp.	Negro		-0.970732	-62.9231	Brazil	Amazonas	Negro		Barcelos	Olavo Colatreli, Natasha Meliciano		Barcelos_324
Barcelos_325		UFAM	CTGA	MaterialSample	OtherMaterial		Animalia	Chordata	Actinopterygii	Cichliformes	Cichilidae	Astronotus		genus	sp.	Negro		-0.970732	-62.9231	Brazil	Amazonas	Negro		Barcelos	Olavo Colatreli, Natasha Meliciano		Barcelos_325
Barcelos_326		UFAM	CTGA	MaterialSample	OtherMaterial		Animalia	Chordata	Actinopterygii	Cichliformes	Cichilidae	Astronotus		genus	sp.	Negro		-0.970732	-62.9231	Brazil	Amazonas	Negro		Barcelos	Olavo Colatreli, Natasha Meliciano		Barcelos_326
Barcelos_327		UFAM	CTGA	MaterialSample	OtherMaterial		Animalia	Chordata	Actinopterygii	Cichliformes	Cichilidae	Astronotus		genus	sp.	Negro		-0.970732	-62.9231	Brazil	Amazonas	Negro		Barcelos	Olavo Colatreli, Natasha Meliciano		Barcelos_327
Barcelos_328		UFAM	CTGA	MaterialSample	OtherMaterial		Animalia	Chordata	Actinopterygii	Cichliformes	Cichilidae	Astronotus		genus	sp.	Negro		-0.970732	-62.9231	Brazil	Amazonas	Negro		Barcelos	Olavo Colatreli, Natasha Meliciano		Barcelos_328
Barcelos_329		UFAM	CTGA	MaterialSample	OtherMaterial		Animalia	Chordata	Actinopterygii	Cichliformes	Cichilidae	Astronotus		genus	sp.	Negro		-0.970732	-62.9231	Brazil	Amazonas	Negro		Barcelos	Olavo Colatreli, Natasha Meliciano		Barcelos_329
Barcelos_330		UFAM	CTGA	MaterialSample	OtherMaterial		Animalia	Chordata	Actinopterygii	Cichliformes	Cichilidae	Astronotus		genus	sp.	Negro		-0.970732	-62.9231	Brazil	Amazonas	Negro		Barcelos	Olavo Colatreli, Natasha Meliciano		Barcelos_330
	GFSU14-306	genbank		MaterialSample	OtherMaterial	Cichla ocellaris	Animalia	Chordata	Actinopterygii	Cichliformes	Cichilidae	Cichla	ocellaris	species						French Guiana	St-Laurent-du-Maroni	Maroni			Covain R., Le Bail P.-Y. & Rinaldo R.	MZ050952	MZ050952
	GFSU14-234	genbank		MaterialSample	OtherMaterial	Cichla ocellaris	Animalia	Chordata	Actinopterygii	Cichliformes	Cichilidae	Cichla	ocellaris	species						French Guiana	St-Laurent-du-Maroni	Maroni			Covain R., Le Bail P.-Y. & Rinaldo R.	MZ051118	MZ051118
	GF15-007	genbank		MaterialSample	OtherMaterial	Cichla ocellaris	Animalia	Chordata	Actinopterygii	Cichliformes	Cichilidae	Cichla	ocellaris	species						French Guiana	St-Laurent-du-Maroni	Maroni			Covain R., Le Bail P.-Y. & Rinaldo R.	MZ051137	MZ051137
	GFSU14-151	genbank		MaterialSample	OtherMaterial	Cichla ocellaris	Animalia	Chordata	Actinopterygii	Cichliformes	Cichilidae	Cichla	ocellaris	species						French Guiana	Maripasoula	Maroni			Covain R. & Yamo E.	MZ051601	MZ051601
	GF15-409	genbank		MaterialSample	OtherMaterial	Cichla ocellaris	Animalia	Chordata	Actinopterygii	Cichliformes	Cichilidae	Cichla	ocellaris	species						French Guiana	Maripasoula	Maroni			Covain R. & Yamo E.	MZ051657	MZ051657
	GF15-330	genbank		MaterialSample	OtherMaterial	Cichla ocellaris	Animalia	Chordata	Actinopterygii	Cichliformes	Cichilidae	Cichla	ocellaris	species						French Guiana	Maripasoula	Lawa			R. Covain	MZ051740	MZ051740
